# Supplementary material for: Using Frameshift Peptide Arrays for Cancer Neo-Antigens Screening
Source: Sci Rep. 2018 Nov 26;8:17366. doi: 10.1038/s41598-018-35673-0 (PMC6255861; doi:10.1038/s41598-018-35673-0)
Supplement: Supplementary file 1 — Dataset 1 [file 41598_2018_35673_MOESM1_ESM.xlsx]

## Sheet: Sheet1
Dog ID	*129S1*	*1412S1*	*1422S1*	*1515S1*	*637S1*	*707S1*	*994S1*	*118S2*	*295S1*	*401S1*	*481S1*	*801S1*	*861S1*	*1017S1*	*1154S1*	*1207S1*	*1259S1*	*1277S1*	*1282S1*	*411S3*	*442S3*	*537S3*	*569S3*	*904S2*	*1110S2*	*1139S2*	*1162S2*	*1185S2*	*1261S2*	*1340S1*	*880S3*	*1099S2*	*1137S3*	*1165S3*	*1167S3*	*1201S2*	*1228S3*	*1242S2*	*405S3*	*523S3*	*76S2*	*115S2*	*119S1*	*133S1*	*329S2*	*514S1*	*518S1*	*589S1*	*635S1*
Type	Fibrosarcoma	Hemangiosarcoma	Hemangiosarcoma	Sarcoma	Malignant histiocytosis	Carcinoma	Osteosarcoma	Hemangiosarcoma	Fibrosarcoma	Fibrosarcoma	Fibrosarcoma	Fibrosarcoma	Fibrosarcoma	Fibrosarcoma	Fibrosarcoma	Fibrosarcoma	Sarcoma	Fibrosarcoma	Fibrosarcoma	Hemangiosarcoma	Hemangiosarcoma	Hemangiosarcoma	Hemangiosarcoma	Hemangiosarcoma	Hemangiosarcoma	Hemangiosarcoma	Hemangiosarcoma	Hemangiosarcoma	Hemangiosarcoma	Hemangiosarcoma	Lymphoma	Lymphoma	Lymphoma	Lymphoma	Lymphoma	Lymphoma	Lymphoma	Lymphoma	Lymphoma	Lymphoma	Carcinoma	Carcinoma	Carcinoma	Adenocarcinoma	Carcinoma	Carcinoma	Carcinoma	Carcinoma	Carcinoma
His Type	NA	NA	Multicentric	Histiocytic, disseminated	NA	Anaplastic, complex	Metastatic	NA	NA	NA	NA	NA	NA	NA	NA	NA	Histiocytic	Well differentiated	NA	NA	Moderately differentiated	Moderately differentiated	NA	NA	Anaplastic	NA	Metastatic	NA	NA	NA	B-Cell; Small cell	Multicentric	B-Cell, Immunoblastic	B-Cell	B-Cell; immunoblastic	B-Cell; diffuse large cell	T-Cell	Large cell, T-cell	NA	Small cell	Squamous differentiation	Inflammatory	Well differentiated	Well differentiated	Anaplastic	Simple solid	Complex	Malignant	Malignant, complex
Location	Cheek	Spleen	Spleen	Spleen	Lung	Mammary	Lung	Mandible	Maxilla	Maxilla	Maxilla	Maxilla	Mandible	Maxilla	Maxilla	Maxilla	Tarsus	Maxilla	Maxilla, nasal planum	NA	Spleen	Peritoneum	Spleen	Spleen	Vagina	Body Wall	Neck	Spleen	Spleen	Spleen	Lymph Node, popliteal	Lymph Node, popliteal	Lymph Node, popliteal	Lymph Node, popliteal	Lymph Node, popliteal	Lymph Node, popliteal	Lymph Node, popliteal	Lymph Node, popliteal	Generalized	Lymph Node, prescapular	Mammary duct	Mammary gland	Mammary gland	Mammary gland	Mammary, not specified	Mammary gland	Mammary gland	Mammary gland	Mammary gland
Breed	Golden Retriever	Mix	Golden Retriever	Bernese Mountain Dog	Portuguese Water Dog	Mix	Labrador Retriever	Akita	Golden Retriever	Golden Retriever	Golden Retriever	Mix	Australian Shepherd	Rottweiler	Golden Retriever	Golden Retriever	Labrador Retriever	Golden Retriever	Siberian Husky	Schnauzer (miniature)	Rottweiler	Golden Retriever	German Shepherd Dog	Rottweiler	Golden Retriever	Bichon Frise	Scottish Terrier	Labrador Retriever	Mix	Golden Retriever	Mix	Mix	German Shepherd Dog	Other Breed	Vizsla	Border Collie	Golden Retriever	Labrador Retriever	Mix	Australian Shepherd	Staffordshire Terrier (American)	Labrador Retriever	Labrador Retriever	Persian	Alaskan Malamute	Mastiff	Labrador Retriever	Australian Shepherd	Mix
Sex	MC	MC	FS	FS	FS	FS	MC	MC	FS	FS	FS	MC	FI	MC	FS	FS	MC	FS	FS	MC	FS	MI	MC	FS	FS	MC	MC	MI	MC	FS	FS	FS	MC	FI	FS	MC	MC	MC	FS	MC	FS	FS	FI	FI	FS	FS	FI	FS	FI
pep	Cancer	Cancer	Cancer	Cancer	Cancer	Cancer	Cancer	Cancer	Cancer	Cancer	Cancer	Cancer	Cancer	Cancer	Cancer	Cancer	Cancer	Cancer	Cancer	Cancer	Cancer	Cancer	Cancer	Cancer	Cancer	Cancer	Cancer	Cancer	Cancer	Cancer	Cancer	Cancer	Cancer	Cancer	Cancer	Cancer	Cancer	Cancer	Cancer	Cancer	Cancer	Cancer	Cancer	Cancer	Cancer	Cancer	Cancer	Cancer	Cancer
CLQNWWYWYCSCWPSGDGSC	0.819237	0.895508	0.996876	0.786853	0.928142	1.12007	0.715714	0.986111	1.00142	0.835729	0.997167	0.688797	1.59119	1.18569	0.996036	1.03711	0.823625	0.792929	0.984158	0.974874	0.9587	1.00328	0.834974	0.803279	0.989489	0.623441	0.972772	1.01408	0.936401	0.626183	0.981581	1.00707	0.794344	0.953423	1.02	0.912218	1.01619	0.963145	0.837209	0.646465	1.02	0.814141	1.00164	0.855556	1.06261	1.04152	0.878108	0.65894	0.978791
LPCSSLTSYWEMLWLWLGSC	0.810945	1.40283	0.904061	0.780876	1.21416	1.23483	0.882857	0.986111	1.0156	0.915811	1.01841	1.06058	1.58874	1.11416	1.01189	1.02294	0.817152	0.760101	1.01782	0.924623	1.24913	1.30492	0.819919	0.813115	1.44595	0.998753	0.992574	0.607646	0.682003	0.712934	1.1016	1.11268	0.907455	0.742414	1.34667	1.19533	1.03441	1.00983	1.10286	0.996633	1.34667	1.0101	1.0197	0.877778	1.27457	1.00181	0.949666	0.966887	1.20258
QKKRKKKKDKVETQNRSGSC	1.04146	0.827004	1.06292	1.18127	0.923894	0.968159	1.32714	1.01944	1.09362	1.04517	1.10907	3.13029	1.68421	0.787849	0.888008	0.947368	0.828479	1.43687	0.954455	1.07035	1.07807	1.25902	2.89983	1.14426	1.12688	1.27805	0.970297	1.0161	1.09202	1.63722	1.4593	0.590437	1.1401	1.22724	0.963333	1.34757	0.777328	1.2113	2.04025	0.993266	0.963333	1.24646	1.16256	0.988889	0.792585	0.993682	1.23954	1.0298	0.985446
GIGAVCMDWWAAAPPGEGSC	1.0199	1.45892	1.37974	1.01594	1.08319	1.46899	1.03857	1.28611	1.01844	0.782341	1.30453	1.52531	1.28764	1.39441	1.20119	1.44197	1.43204	1.12879	1.49901	1.0201	1.38076	1.18361	1.07238	0.87541	1.06832	0.866584	1.00743	1.69215	0.97023	0.962145	1.99762	0.718503	1.0527	1.47071	1.02333	1.10399	1.20648	1.44472	1.01878	1.55892	1.02333	1.18182	1.18883	1	1.16055	1.09838	1.21407	0.983444	1.0276
LALWECSLPQARLCLIVGSC	0.810945	1.04294	1.07452	0.958167	0.927434	1.28093	0.871429	1.12083	0.997163	0.802875	1	0.904564	2.77111	1.073	0.982161	1.11134	0.962783	0.734848	0.978218	0.984925	1.01679	1.01967	0.920672	0.842623	1.12988	0.65586	1.00248	1.01006	0.91475	0.826498	0.94593	1.16091	0.913882	1.66902	1.02333	0.985765	1.05668	0.960688	1.45796	0.659933	1.02333	0.832323	0.985222	0.911111	1.06331	1	0.859915	0.976821	0.953514
PGPGATPAGAPPPAPTTGSC	1.02985	1.31149	1.47345	1.33068	1.72956	1.09652	1.00714	0.991667	0.987234	1.00411	1.11756	1.01909	0.959608	1.17197	0.997027	1.00877	1	0.992424	1.17426	0.517588	1.11644	0.960656	1.04111	0.995082	0.960961	1.00873	1.0099	0.814889	0.94046	0.90694	0.947118	1.38462	1.15938	0.518701	1.35	1.11783	0.797571	0.955774	0.994633	0.646465	1.35	0.965657	1.02135	0.922222	0.989157	1.11101	1.21286	1.27152	1.01381
MLLQLESQHLLCLEPRWGSC	1.22056	1.6411	4.97367	1.22112	0.995398	1.24909	1.15857	1.25833	1	2.84394	1.11473	1.29295	2.41371	1.18765	1.02874	0.891363	0.800971	0.782828	1.02376	0.949749	1.35572	3.37377	6.30805	1.01639	0.977477	1.02618	1.00248	0.56338	2.61976	1.1877	1.18954	1.11351	1.06041	1.69301	0.98	0.911427	1.18623	1.0344	1.39445	1.09764	0.98	1.1798	1.03284	0.933333	1.80902	1.40433	1.08672	0.983444	1.1765
KKSTTRIPMWPCTPWRSGSC	1.00829	1.2276	0.966533	1.3506	1.48814	1.601	1.01143	0.972222	1.56312	1	1.10765	0.823237	5.48592	1.06908	1.09911	1.01552	1.27508	1.0404	1.00594	0.964824	0.913403	2.87213	4.3011	2.42295	1.03679	1.13217	1.2104	1.20724	1.60893	2.51735	0.853238	0.82578	1.16838	1.28652	1.32667	1.03756	1.19636	8.83047	1.59034	1.0101	1.32667	1.32727	1.79146	11.7444	0.973767	2.81318	1.10976	1.32781	0.738395
KKGKGLIHPVPLKRTLPGSC	1.16418	1.06726	0.887996	0.996016	1.34726	0.87927	1.65571	0.954167	1.95745	1.02464	0.995751	0.833195	1.00612	1.19157	0.996036	1.21795	1.26214	1.4798	0.988119	1.03015	1.07594	0.970492	1.31789	0.847541	1.3506	1.12594	1.27228	1.24547	1.07578	1.84385	0.834225	0.913098	1.02571	0.988003	1.33667	1.2242	1.0081	1.25553	0.997317	0.649832	1.33667	1.13333	1.17241	1.11111	1.10878	0.892599	1.39236	1.28146	0.922389
KRATFLLALWECSLPQAGSC	0.960199	1.4063	1.2432	1.20518	1.09876	1.32471	0.864286	1.25972	1.01418	1.09856	0.987252	0.906224	3.54712	1.27878	1.16749	1.08839	1.1068	1.03535	1.1901	0.969849	1.00826	0.996721	2.85814	0.995082	1.11186	0.865337	0.950495	1.02414	1.60893	1.12461	1.07071	1.25572	1.01028	1.86944	1.32667	1.02293	1.62955	1.21622	1.06172	0.646465	1.32667	0.993939	1.25944	0.933333	1.05561	1.01083	0.975136	0.65894	1.15875
AASAGTSPPRGPHSPASGSC	0.810945	1.09605	1.16555	0.796813	1.49451	0.990713	1.00714	1.13056	1.15319	1.02464	1.13031	0.834855	0.9694	1.0779	0.965312	1.01957	1.01618	1.05051	1	1.01508	0.960831	0.980328	1.15924	0.804918	1.07057	0.900249	1.01238	1.21328	1.03518	0.805994	1.07071	1.0104	0.933162	0.812279	1.39	1.11111	1.00202	1.25307	0.898032	1.04714	1.39	0.892929	1.17734	0.955556	0.862539	1.15884	1.48817	0.960265	0.974623
KLIWWQEMATERGLFGLGSC	0.995025	1.04641	1.27443	1.02988	0.967788	1.37247	1.22714	1.16944	0.843972	0.802875	1.10907	0.856432	2.92534	1.30426	1	1.12753	0.804207	0.777778	1.03366	0.934673	1.06262	0.980328	1.5773	0.960656	1.02778	0.630923	1.01733	1.02817	1.53857	0.801262	1.04219	1.19168	0.934447	1.35568	1.03	1.06841	1.19636	0.977887	1.09034	0.973064	1.03	0.967677	0.988506	0.9	1.31305	1.15343	0.948454	0.784768	1.10578
RSAEAQASQFFRLIFTLGSC	0.844113	0.978407	0.787149	0.99004	0.916106	1.35191	1.01286	0.954167	0.848227	1.0924	1.30028	0.987552	0.984088	0.99657	0.897919	1.02632	0.980583	0.790404	1.53861	0.98995	0.9587	0.977049	1.02374	0.991803	0.681682	0.978803	0.975248	0.60161	0.935047	1.08202	1.09566	1.17588	1.01157	0.916725	1.27667	1.0261	0.993927	0.97543	1.0653	0.649832	1.27667	0.832323	0.809524	0.888889	1.32214	0.98917	0.992116	1.02649	0.923398
AASAAPPPQGLGRPRTAGSC	1.03648	1.5448	1.41365	3.58765	1.35009	0.980431	0.99	0.833333	1.00426	1.19302	1.12748	0.844813	0.98164	0.982852	1.0892	0.947368	0.969256	1.03535	1.22574	0.979899	1.09992	0.97377	1.05153	1.30492	0.994745	0.983791	2.20545	1.02817	1.00947	1.22082	0.956625	2.16549	1.02314	0.499647	1.35667	1.06168	0.842105	1.00246	0.971377	0.626263	1.35667	0.777778	1.16749	0.944444	0.915005	0.988267	1.59248	1.24172	1.10027
QLIGGAGRGRGRSQSGAGSC	0.996683	0.94763	0.889781	0.790837	1.06336	0.892537	1.38143	1.02778	1.26809	1.16632	0.862606	1.42573	1.18972	0.992651	0.780971	1.02564	0.802589	0.772727	1.40198	1.01508	1.11271	1.30492	2.67284	1.00656	1.13063	0.881546	0.972772	0.394366	0.948579	1.11987	0.951872	1.10686	1.17224	0.276641	0.996667	1.24911	0.838057	0.992629	0.886404	0.727273	0.996667	0.828283	0.799672	0.933333	1.21231	0.915162	0.730139	0.966887	1.40244
RPARSRPSRAPRGRPSPGSC	0.797678	1.14569	1.06113	1.00598	0.926018	0.966169	1.20143	1.11389	1.25674	1.13347	1.14731	1.80581	0.991432	1.01911	0.982161	0.946019	1.38511	1.23737	0.986139	1.06533	1.25873	0.931148	1.37464	1.2623	1.12763	0.862843	1.06188	1.01408	1.07172	0.94164	1.25728	0.931393	1.0437	1.35356	1.00333	1.16212	0.995951	0.960688	0.966905	1.0202	1.00333	1.02828	0.986864	1.01111	1.06681	0.794224	0.975136	0.950331	1.45501
WTSWSMRRWSCTRPATGGSC	1.00995	1.14669	1.26551	0.992032	0.99469	1.001	1.11429	1.54028	0.994326	0.601643	1.25637	3.84398	1.19706	0.794708	1.08424	1.14035	1.13916	1.02525	0.994059	0.984925	1.11804	1.3082	1.50434	0.959016	0.988739	0.973815	1.23515	1.16901	0.945873	1.24606	1.30838	0.738462	1.04756	2.84686	0.956667	1.00435	1.01417	0.982801	0.706619	0.973064	0.956667	1.01818	1.12479	1.15556	0.971668	0.909747	0.964221	0.97351	0.954321
FWKKTQFLIIYVPHRELGSC	1.1592	1.18143	0.994199	1.04781	0.923186	1.1393	1.10143	0.920833	1.02695	0.975359	0.978754	1.98174	1.23378	1.18863	1.09217	0.928475	0.936893	1.19192	0.825743	1.00503	0.908606	1.38361	0.872032	0.960656	1.99399	1.11097	1.20545	1.2173	0.960758	0.921136	1.53535	0.837422	1.12339	1.11433	0.99	0.862001	0.965587	1.05897	1.16369	1.0202	0.99	1.14949	1.00821	1.03333	0.84575	1.25812	1.18496	1.01656	0.768579
GDGGRGRPGPGCGCGGAGSC	2.88557	1.448	1.87952	1.3745	1.48319	1.80962	1.47143	1.19722	1.50213	1.65503	1.27054	1.3029	1.17013	1.25821	1.35679	1.1498	1.3123	1.47222	1.22178	0.979899	1.13722	1.57377	1.27504	1.70984	1.2515	1.34414	1.22772	1.0161	1.14885	2.92744	1.70648	1.13098	1.11954	0.644319	1.33	1.07473	1.25506	1.79853	1.54472	1.08418	1.33	3.29293	1.47947	1.87778	1.77754	1.58755	1.92359	2.54636	1.00581
PLLPHSPRSSRTPLLPHGSC	0.839138	1.14023	0.980812	1.42629	0.99469	1.15556	1.25286	1.42222	1.32766	0.786448	1.12323	1.39087	2.18605	1.0926	2.23687	1.26316	1.56311	1.27525	0.992079	1.02513	1.24434	0.95082	1.1106	1.14098	1.55405	0.874065	0.945545	1	1.05819	1.24132	1.05407	1.56757	1.03213	0.902611	1.01667	1.32622	1.02024	1.23833	0.915027	1.01684	1.01667	1.02828	1.1642	0.944444	1.13956	4.88718	0.984839	0.642384	1.34658
WPSSSGKISLASPSPRSGSC	0.829187	1.03698	0.97635	1.01793	1.06832	0.931343	0.968571	0.861111	1.29504	0.823409	1.04674	1.34606	0.9694	1.00049	0.887017	0.995277	1.19579	1.18434	0.821782	0.944724	1.18039	0.983607	1.0388	1.12951	1.11787	0.875312	1.28218	1.00604	0.949932	0.913249	1.06952	0.904782	1.04627	1.2103	0.976667	1.08739	0.791498	1.01229	0.881932	1.0404	0.976667	0.983838	0.947455	0.933333	0.975166	0.894404	0.862341	0.996689	1.14389
VPRRGKGPAAPAPAPAPGSC	0.913765	0.77935	1.16644	1.00199	0.75823	0.884577	0.83	1.33611	0.896454	0.817248	0.856941	0.806639	0.984088	0.874081	0.908821	0.954791	0.935275	0.964646	1.01584	1.03518	0.898481	0.960656	0.941517	0.9	0.897898	0.760599	1.30446	0.762575	0.891746	0.741325	1.0719	0.907277	0.888175	0.776994	1.01	0.938711	1.03441	1.01474	0.812165	1.03704	1.01	0.987879	1.00821	0.844444	0.838055	0.795126	0.721649	0.993377	1.37145
PVPWQAPEAGPPEAGLPGSC	0.922056	0.942666	0.887104	1.5	1.27646	7.8209	0.987143	1.13194	1.02128	0.809035	0.84136	0.956017	1.6328	1.0828	3.77602	1.21255	0.668285	0.762626	1.20792	0.969849	1.21929	1.32131	1.01332	1.02623	1.18844	1.02369	0.992574	0.390342	0.667118	0.897476	1.07308	2.04657	1.16838	0.203246	1.37333	1.2756	1.0081	4.30467	0.973166	1.0303	1.37333	0.828283	0.809524	1.05556	1.05142	0.907942	0.614918	1.54305	1.25414
LCSSQRYNGSKICRNAPGSC	2.61692	1.24051	1.40295	1.15538	1.13912	3.67065	1.12286	1.24444	1.26241	4.22177	1.13314	7.00747	2.38923	5.67173	10.7423	0.92915	2.59547	1.84343	0.99604	1.05528	1.06528	1.2623	1.14881	0.985246	1.1997	1.05486	1.65842	1.8994	1.35724	1.23502	12.0606	0.727651	1.02314	2.50953	1.02667	1.05101	1.96964	2.0516	0.711091	4.39394	1.02667	1.00606	1.30049	1.1	0.901014	1.8917	1.24439	1.29801	0.913717
WFLRSLCITCESECCISGSC	0.970149	0.94763	1.0772	0.998008	0.923186	1.44411	0.778571	0.9625	0.832624	0.985626	0.967422	1.14357	0.971848	1.07496	1.08325	0.700405	0.993528	0.765152	1.00594	0.567839	0.893685	1.2623	0.931094	0.995082	0.9497	1.12219	0.722772	0.688129	1.08796	1.09779	1.07665	1.07526	0.898458	0.992237	1.30333	0.795176	0.789474	0.980344	1.44275	1.03367	1.30333	0.989899	0.950739	1.05556	1.12067	1.09206	0.986052	0.986755	0.710833
HPSWPWTRCLRMRPPRSGSC	1.30182	1.30256	1.27086	2.69522	1.02301	1.00133	1.25429	1.1875	1.14752	0.819302	0.98017	1.97676	1.18482	0.894659	1.12091	1.14372	1.90291	1.47727	0.99604	0.994975	1.2033	1.00656	1.14997	1.2459	1.12913	1.08978	1.22525	1.11268	1.22327	1.62461	0.968509	0.814137	0.921594	0.94072	1	1.0435	1.2085	1.2457	0.771914	1.00337	1	1.17778	1.49425	1.45556	0.979363	0.814982	1.10734	1.0894	1.14181
AESPPQPTSASDWGAPTGSC	0.905473	1.38992	0.988844	1.13347	1.46973	1.16086	1	0.843056	1.15603	1.08419	1.06657	0.828216	0.959608	1.18863	0.90783	1.13968	1.22654	0.979798	1.0099	1.00503	0.973621	0.963934	1.01795	0.829508	0.932432	0.895262	0.957921	1.41247	0.956698	1.00473	0.92454	1.17838	1.23008	0.947071	1.34333	1.15737	1.25506	1.2285	0.921288	1.03704	1.34333	0.957576	1.1445	0.9	0.855544	1.08574	1.42632	1.36093	0.883802
VTQARGQGTHQKTARQQGSC	0.991708	0.979399	1.07184	1	0.92885	0.852073	0.974286	0.980556	1.15745	0.796715	0.859773	1.35934	1.20196	0.872122	0.894945	1.361	1.31068	1.05303	0.788119	1.52764	1.13776	0.990164	1.13607	1.16721	1.04805	0.870324	0.950495	0.997988	1.09472	0.869085	0.97445	0.901455	1.04113	1.07057	1.01333	2.08501	0.803644	0.968059	0.709302	1.01684	1.01333	1.61818	0.98358	1.02222	0.75341	1.15433	0.853851	1.57285	1.26342
KKTRKKRKRRRRQKRPQGSC	1.02653	0.741127	1.03882	1.0239	1.47823	0.958541	1.28857	1.01111	1.61135	1.01232	0.990085	1.42905	1.71359	1.01029	1.09217	0.954116	1.21359	1.46212	0.932673	0.974874	1.05409	1.28197	2.31036	1.25082	1.22823	0.968828	1.46287	0.991952	1.42625	1.51262	0.878194	1.00291	1.14396	1.92519	0.92	1.19533	0.890688	1.18428	0.914132	0.976431	0.92	0.876768	1.20033	1.07778	0.912907	0.882671	1.44087	0.986755	1.20272
RPSRSAGPARCPPCPSAGSC	0.812604	1.39935	1.16734	1.20717	0.916814	1.12902	1.22571	1.26528	0.860993	1.04517	1.24363	0.831535	2.49939	0.978932	1.02379	1.07962	1.16019	1.04293	0.990099	1.0201	1.01839	1.35082	3.37116	1.40492	1.46847	1.14589	1.00743	7.83099	1.09337	2.85647	0.944742	0.991268	1.03213	0.854622	0.976667	1.09609	0.769231	0.997543	10.0429	0.646465	0.976667	1.19394	0.970443	1.05556	1.33893	1.33664	0.993329	0.97351	1.36473
RRSATRSRRCAGKWPREGSC	1.04146	1.04443	1.09148	0.942231	0.918938	0.957546	1.19	1.06528	1.11915	0.848049	0.689802	1.77925	1.22644	0.961293	0.975223	0.819163	0.923948	1.20455	0.79604	0.994975	0.974154	0.963934	3.32252	1.30656	0.955706	0.966334	1.35396	1.02414	1.20433	1.08202	0.957813	0.844906	1.01285	1.12985	1.02667	0.965994	0.967611	0.960688	0.902504	1.0303	1.02667	1.45859	1.1642	0.977778	0.898216	0.904332	0.949666	1.27815	1.19855
KNSPNGSRKRKKSCNFRGSC	1.02488	1.31348	1.32976	7.22311	1.20212	1.00299	0.878571	2.54444	0.971631	0.841889	1.11473	0.833195	14.5067	0.977952	1.09514	1.01687	0.935275	0.772727	1.20396	0.964824	1.02904	1.29836	1.23335	0.981967	0.957958	0.887781	1.45545	0.778672	0.810555	2.42744	1.52822	15.1684	0.928021	0.634439	1.37	0.904705	0.803644	1.00491	2.00805	0.636364	1.37	0.979798	0.801314	1.05556	1.02204	1.0009	1.23347	0.950331	0.956203
RPSDMRSQNLFWPRGLCGSC	1.00829	1.33333	1.15216	1.3506	0.998938	1.09983	2.23429	1.22639	0.982979	0.806982	1.13881	1.14357	4.71726	1.17295	1.15758	1.20175	1.06958	0.972222	1.15248	1.0804	1.30616	1.30164	5.43023	1.51639	1.55706	1.21945	0.70297	0.418511	0.933694	1.80757	0.935235	1.07942	1.01799	0.775582	0.996667	1.21392	1.04858	1	1.08408	0.649832	0.996667	1.21616	0.996716	0.933333	1.56698	0.915162	1.07459	1.00662	1.5024
LMIFWDPYCPGLKTAKNGSC	0.840796	0.84686	9.64302	1.73108	0.91823	0.924046	3.02286	1.10833	1.23972	0.815195	1.25779	1.11037	1.19706	0.786869	0.891972	0.990553	4.46602	0.782828	0.984158	3.75879	0.794564	1.29508	1.78576	0.77377	0.751502	0.877805	1.46287	0.969819	1.09066	0.787066	0.989899	0.731809	1.02185	2.97036	1.4	0.794385	1.02632	0.997543	3.16458	1.31987	1.4	0.816162	2.26108	1	0.909409	0.975632	0.970285	1.03311	0.822829
VRGCARRPWPQRRSQPVGSC	0.99005	0.941176	1.05846	1.35857	1.2177	0.995688	1.04571	1.23472	1.12908	0.852156	0.691218	0.959336	1.56671	0.905439	1.01288	3.83468	1.17314	0.984848	1.14455	4.56281	1.03171	0.960656	1.53214	1.11311	1.07132	0.869077	1.23762	1.02012	1.07984	1.16404	0.816399	1.16923	1.03856	1.14044	1.02667	6.06524	1.04049	1.20885	0.802326	1.0404	1.02667	2.75556	0.963875	1.02222	0.84645	0.687726	0.852638	4.01325	1.40452
LAAGPPPWPAVRESRPAGSC	0.960199	1.43658	0.797858	8.28287	0.924602	0.970149	0.997143	1.1	0.86383	0.811088	0.978754	0.808299	18.0832	0.806467	1.00099	1.16397	0.956311	1.02525	0.942574	1.04523	0.679989	1.36721	1.25883	0.785246	0.823574	1.01372	1.50248	1.01006	0.94046	1.68139	0.959002	17.0437	1.01285	1.07269	1.3	0.837485	1.02429	1.22604	2.36315	0.666667	1.3	1.00606	0.962233	1.1	0.897517	1.12004	1.20315	0.986755	0.698128
KIPGPLRPCPPPLPASSGSC	1.01658	1.96227	0.97992	2.92032	1.35363	1.97347	3.60857	0.826389	1.39149	1.02875	5.26346	2.87635	1.01346	1.1171	0.887017	1.07287	1.12298	1.05808	1.36238	0.984925	1.00719	2.51803	0.972785	0.95082	0.987988	4.43017	0.933168	1.18913	0.802436	1.81388	0.95306	2.81331	1.15938	1.19689	0.943333	1.14353	0.601215	1.21867	14.0975	1.00337	0.943333	0.977778	1.45649	0.966667	0.980063	1.22744	1.70164	1.00662	0.943094
GRATHRRAPRPRPTKLGGSC	0.825871	0.889054	0.913878	1.18924	1.28637	0.95058	1.53286	1.08056	1.12482	0.837782	0.849858	1.00249	0.72705	0.973052	1.01388	1.21862	0.794498	0.775253	1.48515	0.979899	1.2955	0.947541	1.0029	1.01148	1.69069	1.02993	1.04208	0.816901	0.813261	0.870662	0.814023	1.07775	1.10925	1.44954	0.99	1.39027	0.834008	1.17936	0.891771	2.26599	0.99	1.0101	0.998358	1.07778	0.925498	1.08032	0.960582	1.01325	1.71389
RRLRGQAPRAGPTAPQAGSC	0.791045	1.1447	1.07274	1.0498	0.889912	0.841128	1.11286	1.00972	1.26667	0.823409	1.11756	1.8639	1.26561	0.877021	0.900892	1.02227	1.39968	1.19697	0.984158	0.919598	1.20757	0.980328	1.34569	1.10492	1.18243	0.881546	0.960396	1.00402	0.951286	0.914826	0.947118	0.812474	0.930591	1.07057	1.00667	1.23132	1.02024	0.970516	0.864043	0.993266	1.00667	1.0303	1.92939	0.922222	0.972368	0.808664	1.08065	0.960265	1.3127
LNTTSWSTRLWPNGRRKGSC	0.839138	1.05982	0.981705	1.03586	1.08389	0.871973	1.10143	1.27083	1.28511	0.788501	1.01983	0.964315	2.32313	1.18667	0.890981	1.09649	1.28641	1.03788	0.986139	1.01508	1.21929	0.957377	0.926462	0.977049	1.3018	0.763092	0.965347	1.06841	1.0866	0.799685	1.11824	5.59667	0.985861	1.20466	1.01667	1.19257	1.01822	1.23587	0.889088	0.986532	1.01667	0.983838	1.17406	1.1	1.19133	0.915162	0.977562	0.970199	1.4538
QRGRRPPRDPGRLQPKLGSC	0.988391	0.968479	1.23695	0.802789	0.99469	1.02255	1.56	1.23889	0.853901	0.817248	1.35836	1.13859	1.18482	0.790789	0.996036	1.09379	0.961165	0.949495	0.79802	1	1.22036	0.681967	1.43023	1.43934	1.03829	1.00748	0.940594	1.02213	1.05142	1.03628	1.19548	0.582121	1.20951	1.07128	1.32667	1.09964	0.61336	0.980344	0.808587	0.973064	1.32667	0.949495	0.986864	1.08889	0.972368	0.811372	1.07216	0.996689	1.1923
NGRRKKLSSGWSSWALGGSC	0.830846	1.29164	1.09683	2.63944	1.06761	1.0272	1.09143	2.73611	1.12057	0.983573	1.33428	1.69627	1.45165	1.00637	0.882061	1.36572	1.55178	1.47727	1.54851	1.01005	1.33067	1.00984	1.03185	1.25574	1.1967	0.96384	0.955446	1.58551	1.5088	1.24921	1.07784	0.912266	0.992288	1.18984	0.96	5.3535	1.03644	1.23096	0.872987	1.01347	0.96	1.01818	1.33662	1.03333	1.88807	1.00451	1.10006	0.97351	1.25979
GGHLCSSQRYNGSKICRGSC	1.41791	0.994788	1.25301	1.31673	0.986195	3.15887	1.14714	1.77639	1.25532	1.05749	0.978754	5.8639	1.55936	3.36894	5.56591	0.873144	2.17961	1.87879	0.976238	1.00503	0.999734	1.26885	1.1187	1.39508	1.21471	1.10224	1.68069	1.03823	1.49797	0.979495	6.11408	0.912266	1.01928	0.844742	0.96	0.798735	1.20243	1.98034	0.720036	1.02694	0.96	1.20202	1.43842	1.27778	1.12907	0.994585	1.094	1.04305	0.852476
GGALGVASRCPWKPPGVGSC	1.29353	0.818069	0.994199	0.988048	1.53558	1.19834	1.25143	1.5	1.31489	1.00411	0.845609	1.11535	1.07711	0.867222	1.22597	0.949393	1.24757	1.30808	1.17426	2.92462	1.01732	1.31803	0.563984	0.945902	0.993994	0.894015	1.2302	1.97988	1.04736	2.28391	0.943553	0.837422	1.15938	0.978829	1.31	1.02135	0.995951	0.985258	1.12701	0.983165	1.31	1.00404	1.14122	1.16667	0.84575	2.64982	1.6604	1.26159	0.782898
AEQSSGAPRPDAEVPPPGSC	1.00498	0.851328	1.17091	3.251	1.42513	0.913433	1.72286	1.11667	0.978723	1.02464	1.14023	0.829876	0.996328	1.16903	1.1001	0.958839	1.27184	1.02778	1.30297	0.979899	1.01732	0.996721	1.27968	1.13443	1.39715	1.09352	0.977723	0.947686	1.08796	1.68927	0.96019	1.2	1.03728	1.11009	1	1.2242	1.02632	1.26044	0.889088	0.976431	1	0.967677	1.15271	1.04444	0.949283	0.998195	1.58763	0.940397	1.23519
KERNSSSHVDGGQGEERGSC	1.13765	0.689501	0.994199	0.826693	0.928142	1.15755	0.874286	0.963889	0.862411	0.634497	0.984419	2.6556	2.13219	0.881921	0.87116	0.874494	0.962783	0.959596	0.788119	0.939698	1.31628	1.28197	0.704111	0.791803	0.768018	0.766833	1.77723	1	1.98376	0.61041	3.77421	0.593763	0.90874	1.86662	0.986667	0.904705	0.595142	1.2285	0.915027	0.703704	0.986667	0.785859	1.00493	0.9	0.948583	0.991877	0.994542	0.701987	0.677288
WPQLLLEPNSGKSASRRGSC	0.970149	1.35865	0.794288	0.996016	1.21558	0.878275	1.11429	1.10417	1	1.04107	0.987252	1.16017	1.3929	1.07202	0.978196	1.14642	0.851133	0.856061	1.19208	1.06533	1.28431	1.30164	0.928778	0.983607	1.5503	1.13716	0.688119	0.440644	0.788904	0.802839	1.09447	0.989605	1.60283	0.338744	1.34667	1.30961	1.00202	3.84275	1.07782	0.649832	1.34667	0.828283	0.99179	0.988889	1.26478	0.805957	0.969072	1.02318	1.25414
HDAWQHRIQCRFGCICSGSC	1.11111	0.857781	0.997769	1.00598	3.19009	1.14096	0.982857	1.24722	0.978723	0.969199	0.872521	5.3278	1.2093	0.970113	1.62042	0.941296	0.951456	1.14899	0.984158	1.01005	0.820677	1.61967	1.05385	1.43607	1.26727	1.01746	0.950495	1.05231	1.43302	1.14826	1.79441	1.16674	1.03085	2.58574	1.58	0.725979	2.59919	1.23587	1.15564	1.0202	1.58	0.985859	0.975369	1.05556	0.910808	7.0731	0.912068	1.03642	0.886424
GSSCSVLLSAPITILKGGSC	0.852405	0.900968	1.06738	0.818725	1.06973	1.14096	0.857143	0.951389	1.00284	0.848049	0.946176	0.960996	1.02081	0.936796	0.918731	0.909582	1.2767	0.989899	0.790099	0.98995	0.965627	1.25902	0.89751	0.837705	0.810811	0.983791	0.95297	1.23541	0.959405	0.940063	0.956625	1.00208	0.915167	1.2223	0.963333	0.946619	0.977733	0.955774	1.06172	0.989899	0.963333	0.80202	1.00985	0.888889	1.18293	1.0713	1.08308	1.01656	0.801654
QRRMQRPGAPAPVSHRRGSC	1.00332	1.05088	0.912985	0.804781	1.07327	0.935655	1.61	1.08333	1.00426	1.03696	0.84136	1.02573	3.16524	0.981872	0.896928	1.00877	0.796117	0.782828	1.19406	1	1.17719	1.29836	3.65721	1.02951	1.81907	1.00249	0.70297	0.585513	0.935047	0.913249	0.827094	1.18503	1.01799	0.211009	1.00333	1.30763	0.811741	0.985258	0.881038	0.666667	1.00333	0.812121	0.80624	1.06667	1.12277	1.15704	0.727714	0.97351	1.47672
APTDKSIRVDMLKQVSWGSC	1.15257	1.2832	9.36992	1.50598	1.35858	1.267	1.40143	1.11389	1.00142	4.0308	1.25496	1.28797	1.17993	1.29446	0.997027	1.13968	1.25566	1.0303	1.56436	1.01005	1.25553	2.32131	5.7209	1.10984	1.86186	1.19077	0.997525	0.796781	1.5954	1.6041	1.28105	0.92474	1.13496	1.10656	1.33667	1.16924	1.02227	0.960688	1.2093	0.96633	1.33667	1.15354	1.04762	1.06667	1.27877	1.43592	1.32565	1.33444	1.26658
SLQGPWMCWAPAIKGENGSC	1.15589	0.919831	2.82106	1.02789	0.932389	1.1728	0.864286	0.843056	0.998582	1.21561	0.973088	0.989212	0.984088	0.89074	1.0109	0.69973	0.97411	1.00505	0.988119	1.02513	0.804157	1.3082	5.10133	0.822951	0.756757	0.86783	1.09406	1.22535	1.55886	1.08991	1.10398	1.1659	0.958869	4.99577	1.41333	0.753658	1.22065	1.25061	1.06798	1.07407	1.41333	0.828283	0.978654	0.911111	2.16299	1.02978	0.853851	0.966887	0.798158
LDLRPASPRALRAPPRPGSC	0.817579	0.982874	0.912985	0.800797	0.930265	1.21891	0.967143	0.859722	0.862411	1.04928	0.866856	1.61494	0.984088	0.972073	1.1001	0.923752	0.940129	1.05556	0.819802	0.969849	0.894218	1.60656	1.03995	0.636066	0.807057	0.753117	0.985149	1	0.933694	0.752366	0.848485	0.819127	1.01414	1.91884	1.03667	0.903519	1.19636	0.990172	1.13238	0.683502	1.03667	0.808081	0.804598	1.17778	0.771598	0.795126	1.09642	1.01656	0.815031
QRRSSRSRCSTSPRASAGSC	0.976783	0.993795	0.987952	0.778884	0.931681	0.746269	2.05714	1.09306	0.858156	0.825462	0.864023	1.02407	1.2142	0.77609	1.01388	0.810391	0.990291	1.0202	0.992079	1.05025	1.01572	1.28852	4.5165	7.02623	1.13213	1.10599	0.722772	0.408451	1.05142	0.894322	0.854427	0.899792	0.951157	0.493296	0.963333	1.02926	1.02024	1.00983	0.988372	0.676768	0.963333	1.00202	0.83087	0.977778	1.12207	0.805054	1.16677	0.956954	1.05422
GCPPGVSHGALKIWPGDGSC	1.1675	3.17051	0.785364	1.14741	1.77416	3.58441	0.99	1.21389	1.27943	1.20945	1.26487	1.13693	1.43452	1.29054	1.62735	0.748313	1.52589	0.997475	1.39802	0.98995	1.43352	3.55738	1.04111	1.15902	0.996997	1.21945	0.997525	12.4064	0.94452	1.37382	11.71	0.916424	1.36504	0.493296	1.34333	1.25741	1.18421	1.25799	2.09302	0.942761	1.34333	1.22222	0.985222	1.17778	1.29626	1.24458	2.11401	1.33113	0.874256
KRKRSPFPSCPPRPAFPGSC	0.995025	0.941176	1.2423	1.41036	1.06336	1.23217	1.08143	0.970833	1.36879	0.819302	2.8881	2.76349	2.31824	0.982852	1.19722	1.15789	1.09385	0.964646	0.972277	1.01508	1.16547	2.17049	4.54545	1.12951	0.868619	0.870324	1.23267	1.45473	1.07984	1.87066	0.838978	0.9921	1.06555	1.11856	0.926667	1.28114	0.605263	1.21376	2.02952	1.03367	0.926667	1.23838	1.16749	1.05556	0.895418	0.902527	0.994542	2.59934	1.04622
VCRGGRKAEEREGLGPLGSC	0.824212	0.902457	0.702365	0.786853	1.57168	0.711774	0.841429	0.997222	3.48511	0.825462	0.671388	0.831535	0.72705	0.903479	0.775025	0.795547	0.640777	0.717172	0.988119	0.979899	1.10791	1.31475	1.03995	0.968852	1.11637	1.11222	1.20297	0.390342	0.667118	0.643533	0.913844	0.981289	1.42159	0.211009	0.933333	0.860815	0.803644	0.712531	1.01342	0.976431	0.933333	0.810101	1.27258	0.933333	2.10703	0.814079	0.959369	0.983444	0.796209
MMRTKRLNKMASNQKIKGSC	1.00663	0.972946	1.97858	1.00598	1.04637	1.53333	4.83286	2.66389	0.953191	0.587269	0.84136	3.0971	11.9902	4.40078	0.990089	1.06748	1.11974	1.21212	0.590099	1	1.59339	1.85574	14.0672	1.41148	1.24024	0.987531	0.955446	1.167	1.99459	0.930599	1.18835	0.582952	1.75578	46.2491	0.986667	1.11467	0.617409	0.992629	0.619857	0.717172	0.986667	1.00808	0.775041	1	1.11298	0.994585	1.34142	1.01325	1.03344
PRRCRAPASLLRGLSPDGSC	1.02488	0.957558	0.977242	1.00398	2.16354	0.924378	0.977143	0.998611	1.00709	0.841889	0.987252	0.846473	1.13831	1.00245	1.56194	0.87247	1.26052	1.0101	0.790099	0.557789	0.863842	0.947541	0.95194	1.60328	0.988739	0.976309	0.965347	1.03823	0.97023	1.03785	0.838978	0.999584	0.885604	0.978123	1.01	0.904705	1.04858	0.965602	0.906082	1.06397	1.01	0.806061	0.980296	1	0.822665	0.912455	0.965434	0.960265	1.11304
NSGKSASKRRPQGGPQSGSC	0.636816	1.08067	1.08969	0.816733	0.882832	0.884245	0.848571	1.25417	0.856738	0.798768	0.844193	0.834855	1.0257	0.99755	0.890981	0.887314	0.846278	0.967172	1.00594	0.98995	0.853717	0.957377	0.8315	0.827869	1.02703	0.902743	0.707921	0.571429	0.972936	0.791798	1.07784	0.998753	0.897172	0.803105	1.34	1.01068	1.11336	0.968059	0.810376	0.626263	1.34	0.791919	1.02627	0.933333	1.04162	0.915162	0.994542	1.00662	1.42617
KKAKETRYQLVKKQSGNGSC	0.943615	1.14172	1.44757	0.974104	8.59611	0.949585	1.63143	1.09722	1.08085	1.03696	1.23654	1.66971	1.2093	1.18177	1.00198	1.00945	1.11165	1.25758	1.20594	0.582915	1.06422	1.62951	2.07296	0.963934	1.31156	0.975062	5.60396	1.37022	1.18674	1.07413	1.28105	1.18337	1.01799	0.990826	1.09333	1.09332	1.01822	1.89681	0.976744	0.632997	1.09333	1.0404	1.22332	1.02222	1.11508	1.00542	1.56095	1.30464	1.43478
KEKKLLMLLTKKVCLQLGSC	1.1791	1.08265	8.5203	1.00398	1.06478	1.10182	1.04857	1.25278	1.37589	1.80082	0.994334	0.977593	1.24113	0.981872	0.997027	1.06478	1.10841	0.977273	0.948515	1	1.03544	2.2623	1.37116	1.13607	1.31907	0.870324	1.47525	1.02213	2.29364	1.40694	1.28936	1.24906	1.01157	3.41214	0.963333	1.11151	1.21457	0.987715	0.808587	0.979798	0.963333	1.00808	1.15107	1.06667	1.02553	1.19134	0.876895	1.00662	1.22127
KSQRQESPCGLVRPGGHGSC	0.820896	1.0489	0.921017	0.950199	0.995398	1.02355	0.861429	0.834722	1.02128	1.19507	0.854108	1.01245	0.976744	1.08378	1.0664	0.817814	0.998382	1.16667	0.792079	0.753769	0.79563	8.62295	1.97105	0.668852	0.807057	0.761845	0.977723	1.01408	0.840325	1.28707	0.688057	0.652807	0.916452	3.74382	0.996667	0.827204	0.838057	0.68059	2.39893	0.693603	0.996667	1.17576	0.965517	1.15556	0.887023	1.36462	1.1037	1.28808	0.678565
AGARAGAGAGAGRARPGGSC	0.784411	0.84686	0.883534	0.988048	1.55965	0.981758	1.1	0.847222	1.28652	1.22382	1.01275	1.18008	0.998776	0.99853	1.28642	1.03576	0.949838	1.19192	3.24752	0.562814	0.848921	0.983607	0.80139	0.655738	1.04429	0.749377	0.965347	2.01207	0.958051	0.607256	0.829471	0.82578	0.915167	1.13761	0.953333	1.10637	0.807692	0.95086	0.889088	0.693603	0.953333	0.89899	0.942529	1.02222	0.766702	0.887184	1.57307	0.695364	1.00756
VTQPTAAAAWMCWVLSKGSC	0.915423	1.37305	3.66979	1.00398	0.988319	1.05439	2.54429	1.53472	0.876596	1.11499	1.00283	1.11535	5.18237	1.07398	0.971259	1.08502	0.713592	1.02273	1.32277	0.577889	1.02052	1.50164	5.71859	0.834426	1.58934	0.996259	0.967822	0.573441	1.0433	1.02681	1.07784	1.16507	1.02571	2.79252	1.00333	1.02966	1.28745	0.995086	0.972272	1.00337	1.00333	1.40808	1.0312	0.988889	1.41518	1.04513	0.876895	0.956954	1.1888
RGWGWGPRPGSHPPPQPGSC	0.991708	1.04641	1.15841	1.33068	0.919646	0.989055	0.974286	1.275	1.1234	0.854209	1.00425	0.980913	1.43941	1.15238	0.981169	1.01282	1.089	0.992424	1.19406	1.00503	0.955502	0.970492	1.22177	1.13443	0.96021	0.842893	1.21535	0.772636	1.07172	1.08991	0.950683	2.85073	1.14524	1.05505	0.99	0.989324	1.19028	1.01474	1.03309	8.69024	0.99	0.985859	0.975369	1	0.995453	2.10018	0.896301	1.00993	1.40257
KNPPPPREKKNQHQAGHGSC	0.81592	0.8414	1.1602	2.82869	1.13558	1.05904	1.07714	0.844444	1.00567	1.19918	1.11473	1.47552	1.41738	1.32876	1.06739	1.01012	0.987055	0.972222	0.980198	0.894472	0.856382	1	0.888246	1.25574	0.746246	0.84788	0.972772	0.983903	1.67659	1.61199	0.947118	2.98711	0.94473	1.27523	0.95	0.907473	0.597166	1.99754	1.31753	1.01347	0.95	0.808081	1.12808	0.988889	0.842253	0.796931	1.08187	1.55298	0.943699
RCSSSTSRCGTCGKNCTGSC	3.50249	1.46885	1.22713	1.34263	1.06124	1.80133	2.44571	2.15417	4.14184	3	3.44759	2.32531	1.23868	1.21901	1.20614	1.73954	2.76375	1.93939	1.5505	3.1206	2.66933	5.91475	2.2872	2.86393	1.44219	2.13092	2.56436	1.2334	3.28281	3.79495	1.90374	1.31476	1.5874	16.115	1.36667	0.989719	6.28543	2.73464	1.7898	1.88889	1.36667	10.0646	1.63383	4.15556	1.48024	1.09747	2.21953	1.90066	0.820947
SASRRRPQGGPQPPKLRGSC	0.814262	1.33979	0.895136	0.986056	1.05841	0.859038	1.12714	1.21528	0.990071	0.821355	1.14023	1.08216	1.88739	1.24841	0.880079	1.09582	0.953074	1.03788	1.16634	0.984925	1.10045	0.977049	0.920672	1.2377	1.85285	1.16085	1.05693	0.62173	0.836265	0.801262	1.09091	0.877339	1.02057	0.565984	0.993333	1.25425	0.963563	0.990172	0.986583	1.00337	0.993333	1.04444	0.965517	0.933333	2.1532	0.853791	1.08914	0.97351	1.55699
PPQAGPGRPSPGRGSCSGSC	1.01493	0.956069	0.829987	2.05179	1.13416	1.00166	0.898571	1.07639	1.46383	1.0308	0.998584	0.974274	0.73929	0.976972	1.25768	1.02159	1.12298	0.982323	1.20594	1.0402	1.12976	1.27869	0.890562	1.14098	1.39565	1.09476	0.985149	0.583501	0.810555	0.853312	1.26441	1.02037	1.02057	0.350035	0.983333	1.03084	0.84413	0.960688	0.984794	0.646465	0.983333	1.01414	0.827586	1.08889	0.910808	1.2139	0.599151	0.993377	1.08964
PAASDAEMENQRAGSLPGSC	0.827529	0.88409	0.904953	0.802789	0.785841	0.927695	0.977143	0.965278	0.829787	0.997947	0.713881	0.658921	1.58629	3.33464	0.776016	0.730094	0.660194	0.755051	0.809901	1.03518	0.692246	1.23279	2.77823	0.816393	0.756757	0.988778	0.970297	1.03018	0.939107	0.850158	0.815211	1.01705	0.789203	1.39167	1.31333	0.754053	1.01012	1.00983	1.07335	1.03704	1.31333	0.824242	1.00821	0.877778	0.654774	1.16336	1.08308	0.708609	0.780209
GGRARGRAAPASSPPTPGSC	1.04809	1.00323	0.902276	1.14741	1.2	0.754229	0.872857	0.840278	1.34326	1.82546	1.00425	0.809959	0.976744	1.07692	0.868186	1.02767	0.961165	1.01768	0.794059	1.38693	1.6291	0.97377	0.938043	0.814754	0.751502	1.25187	0.975248	0.973843	0.964817	0.943218	0.833036	0.870686	0.786632	1.33663	0.976667	1.1297	1.24494	0.97543	0.906082	1.32997	0.976667	0.834343	1.64532	0.9	0.849948	0.837545	1.25773	2.49007	0.850795
GSSAVAVGGPTPRIGPTGSC	1.16418	0.844378	1.07452	0.800797	0.722832	0.885572	0.851429	0.981944	1.37872	0.782341	5.41785	1.46888	1.13341	4.46056	0.892963	0.804318	0.954693	0.972222	0.990099	0.98995	1.02371	2.58361	0.786335	1.20492	1.65916	3.81047	1.87129	1.11469	1.36806	1.08202	1.06714	1.09938	3.51414	4.23994	1.31333	0.916568	0.838057	1	1.14222	0.973064	1.31333	0.826263	1.8555	0.922222	3.68101	2.09477	0.969072	21.4437	0.919566
KIWTFSTRRRGRRRKTKGSC	1.26866	1.45644	1.25123	3.06175	1.56814	0.816252	1.79714	1.24861	1.2383	1.21355	0.978754	15.2465	1.12852	1.18961	1.29435	1.18151	1.42071	1.2803	1.33267	1.0201	1.33973	0.970492	2.27562	1.24754	1.61111	1.09601	1.19802	2.83099	6.91746	1.37224	1.06833	1.00541	1.17866	0.83698	0.956667	1.39858	1.19028	1.5086	0.891771	0.673401	0.956667	1.02626	1.01149	1.15556	1.234	0.870939	1.40327	1.32119	1.74327
GGTRPPPGGRSGPGRPRGSC	1.17247	0.892529	1.20036	3.15339	1.0485	0.920398	0.98	0.923611	0.859574	1.07598	1.00142	1.17178	2.69033	0.99461	1.26462	0.879217	1.1246	0.939394	0.80198	0.954774	0.898481	0.940984	0.775912	0.818033	0.969219	0.9601	1.91832	1.00201	1.20298	1.40379	0.966132	2.55218	0.98072	1.06775	0.966667	0.946224	0.763158	1.20885	1.53488	0.69697	0.966667	0.816162	0.968801	1.11111	1.02343	1.00361	0.973924	1	0.929986
RAAAAARAPAAPSTARPGSC	0.794362	1.28915	0.878179	0.800797	1.51292	0.829187	0.992857	0.870833	1.27234	1.02875	1.27337	0.814938	0.724602	1.17687	1.17641	1.15789	1.11327	1.01768	0.970297	0.547739	1.01306	0.688525	1.26578	0.988525	1.05556	1.01621	0.99505	0.794769	0.958051	0.611987	0.949495	0.814969	0.915167	3.17149	0.966667	1.121	0.82996	0.953317	0.911449	0.656566	0.966667	0.789899	0.968801	0.9	0.968171	1.08664	1.69921	0.930464	1.18295
RGHGLPGRRLRRSPPGPGSC	1.00332	1.08712	1.17001	0.974104	0.902655	1.02985	1.42429	1.12917	1.26809	0.823409	1.10907	1.95851	1.03305	1.01127	0.904856	0.993927	1.54531	1.2702	0.823762	1.04523	1.21609	0.980328	1.11291	1.29016	1.34685	1.0187	0.997525	1.00201	2.86333	1.0836	0.944742	0.918919	1.05398	1.38179	1.04667	1.11744	1.00405	1.00491	0.997317	0.720539	1.04667	1.01212	1.16913	0.988889	1.12067	0.904332	1.05882	0.993377	1.51
PPKLRVVEAEVGDSWKRGSC	1.23549	1.25391	1.08612	4.22311	1.09805	1.9131	0.964286	1.37222	1.11773	1.01437	1.96742	0.823237	1.18972	1.26899	1.0773	1.1498	1.04531	1.19697	1.21386	1.0201	1.08393	5.93443	1.03069	0.960656	1.12988	1.11097	1	0.55332	1.19621	0.963722	1.88235	1.30811	1.15681	0.723359	1.00333	1.19731	1.33603	0.990172	1.06351	0.983165	1.00333	0.977778	1.1757	1	1.39699	2.78249	0.947241	0.963576	1.50025
SRSRSAGRRRPQPSQRWGSC	1.08955	0.938198	1.0531	1.01594	0.791504	0.81393	0.932857	1.19583	0.870922	2.65092	0.835694	0.8	0.996328	1.07496	0.980178	0.891363	1.12136	0.994949	0.986139	1.03015	0.894751	0.963934	1.24378	1.13934	1.02327	1.73067	1.20297	1.50503	1.18809	1.23186	1.07427	1.21996	1.10283	0.994354	0.99	0.947015	1.3664	1.37101	0.968694	1.32323	0.99	1.51111	0.996716	1.03333	0.987058	1.01444	0.982414	0.990066	1.38624
SSRTPAPPAPPLLPHPRGSC	0.844113	1.92306	0.891566	5.5259	0.999646	0.878275	1.00429	1.35	0.98156	0.572895	1.11756	1.15851	10.3696	1.08966	1.00396	1.0081	0.972492	0.790404	1.18812	0.557789	1.07061	0.983607	1.13723	1.10164	1.73423	1.12219	0.693069	0.607646	0.669824	1.39748	1.06952	13.6607	1.03342	0.430487	0.973333	1.18308	1.04049	0.830467	0.988372	0.690236	0.973333	1.03636	1.02299	0.944444	1.34732	1.08303	0.975136	1.02649	1.23882
PPGPRPRPPPRRGRWTDGSC	3.10116	1.12336	1.22892	4.53187	0.993982	1.35987	1.43571	2.18889	1.13617	1.17248	1.09915	1.15851	1.21909	0.849584	1.19128	1.14305	1.20227	0.987374	0.954455	1.01005	0.996003	0.963934	0.743486	0.980328	0.966967	0.96384	1.64109	1.22736	1.18268	2.2776	0.97445	5.79459	1.01414	1.27311	1.00333	1.09529	0.941296	1.01966	1.07335	0.989899	1.00333	1.15556	0.977011	1.08889	1.15285	0.99639	1.07944	1.96358	1.1363
QSPASGPGSLSLGWNGSGSC	0.923715	1.03301	0.981705	1.03187	0.770265	0.84942	1.41286	1.14306	0.849645	0.829569	0.835694	8.60083	0.996328	1.08868	0.886026	1.06208	1.13916	0.757576	1.49307	0.969849	0.913936	0.967213	2.15287	5.80984	1.14865	1.23317	0.69802	0.565392	1.06495	1.10252	0.959002	0.98711	1	0.619619	0.98	0.951364	1.01012	0.990172	1.07156	1.2862	0.98	1.04646	1.15764	1.06667	1.19133	0.911552	1.06489	0.976821	1.17899
AAVVVGSLQRNQGPLPAGSC	0.981758	1.03649	0.896921	0.547809	1.68991	1.04975	0.968571	0.851389	1.41277	0.991786	1.1204	1.25145	1.20685	1.07104	1.29237	1.07152	0.975728	1.01515	0.99604	0.964824	1.01092	1.33443	0.900984	0.683607	1.05856	0.880299	0.997525	1.40443	3.0866	0.793375	0.824718	0.834927	0.904884	1.42837	2.58	1.11941	0.785425	1.32678	1.0653	0.986532	2.58	1.15556	1.32677	0.877778	0.987058	1.07581	1.84233	0.983444	0.889046
KNPCPPGRRPPPPRAPAGSC	0.825871	1.08265	1.07631	4.38048	1.1115	1.18939	1.70143	0.825	1.13617	0.815195	1.01558	1.56846	1.20441	0.979912	1.07532	0.887314	1.12945	1.19949	0.807921	1.02513	0.852118	1.4918	0.795599	0.781967	0.83033	0.881546	1.26733	1.22133	0.975643	1.62145	0.823529	4.20956	0.984576	1.51517	0.966667	0.954527	0.582996	1.20639	2.99195	0.703704	0.966667	0.913131	0.968801	1.03333	0.847849	0.998195	1.22862	1.01656	0.773285
RSHRGPQLPHRPYSHRRGSC	1.31012	0.947133	1.09415	1.00598	1.42442	1.09187	1.50571	1.05417	1.1773	1.02875	0.831445	0.965975	0.827417	1.18079	0.998018	1.28273	1.04693	0.954545	1.17228	1.00503	1.32854	0.809836	1.04574	1.15738	1.97222	1.09352	0.970297	0.579477	0.818674	1.1877	1.15865	1.14678	1.05141	0.354975	0.963333	1.40095	1	0.955774	0.89356	1.07071	0.963333	1.01818	0.914614	1.07778	1.15425	0.895307	0.823529	1.21854	1.50597
GAGPPSPPPWGTGRVHTGSC	1.12935	1.45396	0.956716	7.96614	0.785133	0.958872	0.991429	1.11111	1.40993	0.839836	0.849858	0.977593	0.947368	0.89172	0.887017	0.887989	0.964401	1.02525	0.934653	1.03015	0.738076	1.88852	0.943833	1.01803	0.838589	1.14339	0.992574	1.00604	0.945873	2.70662	1.0719	11.9268	0.911311	0.915314	1.17333	0.795176	1.02024	0.972973	1.16816	1.01347	1.17333	1.40606	1.28571	1.08889	0.903113	1.00903	0.848999	1.00993	0.915801
HLPCVFPERGEGAGGSAGSC	0.991708	1.54133	1.07274	0.988048	1.63469	1.24544	1.00714	1.12778	1.24113	1.02875	1.50992	1.01411	1.21909	1.19745	1.57582	1.06005	1.27023	0.967172	1.34851	0.537688	1.22355	1.25574	0.922988	0.811475	1.12763	0.856608	0.997525	1.17505	0.810555	1.74763	1.21806	1.08524	1.02828	0.56175	1.00667	1.23092	1.2834	1.38575	1.28623	1.0101	1.00667	0.991919	1.15271	1.04444	1.3886	1.28159	1.65555	1.3543	0.988673
PCPALPCPARARPRTAPGSC	1.00995	4.43237	0.80946	1.19522	1.57097	2.92769	0.984286	0.959722	1.11206	1.27926	1.47309	0.970954	0.753978	0.964233	1.29039	0.881916	0.957929	1.00253	1.38812	0.994975	1.28804	1.58033	1.14881	1.18197	1.1967	1.30175	0.940594	0.991952	0.935047	10.0426	1.17528	1.01289	1.1401	0.429076	0.98	1.14393	1.04656	1.0172	16.0796	0.973064	0.98	1.17576	0.993432	1.2	0.903813	1.06769	1.57671	0.960265	0.984437
KEVASPRVGRRRPPESPGSC	1.28358	1.33631	0.987952	0.7749	1.62195	1.04444	1.78857	0.705556	2.17447	1.05955	1.10482	1.28797	2.41371	1.28662	0.996036	1.01484	1.27023	0.977273	1.00792	1.04523	0.962963	1.94754	1.54488	1.68689	1.0473	1.09975	1.25	2.69014	4.48038	1.46372	1.83838	0.834096	1.03085	10.3204	1.65667	1.27877	1.50607	0.945946	1.34884	1.3569	1.65667	1	1.33005	1.02222	0.935292	0.997292	1.36446	1.30464	0.822964
RMGGRHPSWPWTRCLRMGSC	1.34826	1.19931	1.28425	1.01992	1.07327	1.02786	1.36	1.65278	1.41135	0.788501	1.017	1.00415	1.24357	1.10436	1.11596	2.03509	1.48058	1.29545	0.990099	1.02513	1.20863	0.672131	1.09438	1.1377	0.972973	0.886534	1.2401	1.02012	1.25169	1.38644	0.939988	0.901455	0.886889	1.33522	0.953333	1.15342	1.03036	1.31941	0.725403	1.00673	0.953333	1.00808	1.18227	1.16667	1.05212	0.789711	1.10249	0.953642	1.42731
PAWGRGAPLRPRAPGPAGSC	1.01161	1.09506	0.883534	1.01594	1.63469	1.20066	1.21143	1.18611	1.1305	0.796715	1.25496	1.14689	0.962056	1.19745	2.22696	1.23212	1.27508	1.30556	0.811881	0.98995	1.18785	0.963934	1.1106	0.834426	0.951201	0.987531	0.990099	1.20926	1.21516	1.13407	0.96019	0.594595	1.01928	1.11715	0.95	1.12535	0.59919	0.965602	0.992844	0.986532	0.95	0.80202	1.29557	0.9	0.921301	0.893502	1.71013	0.990066	1.34637
REINHSKQLPQKFCGSC	1.00995	0.860263	1.10219	0.780876	1.1285	1.09187	1.12714	0.922222	1.92482	0.809035	1.00425	4.40498	6.2448	0.970113	1.01189	0.95614	0.970874	1.11364	0.59604	0.552764	1.09512	1.71148	0.929936	1.13934	0.828829	1.19825	1.82426	1.01811	43.3884	0.880126	1.06358	0.740956	0.913882	13.0148	1.33667	1.06406	0.973684	30.6314	0.984794	2.0303	1.33667	1.2101	1.23974	1.02222	0.848548	1.08664	1.22377	1.31788	0.85503
PPRRPRRRAPAASWTTSGSC	0.995025	0.856292	0.899598	1.76096	0.911858	1.09818	1.11429	0.956944	1.00426	1.03901	1.26346	0.854772	1.17748	1.16022	0.977205	0.938596	1.24272	1.25253	0.982178	1	0.733813	0.993443	1.06659	0.983607	0.805556	0.978803	1.17574	1.02817	1.08931	0.905363	1.05526	1.21414	1.0347	1.05575	1	1.09846	1.19636	1.21622	1.29159	0.666667	1	1.01818	1.16913	1.05556	0.820567	0.814079	0.966646	0.990066	1.0085
Mus_THAP2	0.809287	0.714321	1.01205	0.876494	1.06265	1.24677	0.982857	0.85	0.851064	0.587269	0.898017	2.96929	1.9339	0.744733	0.999009	1.10324	0.789644	0.772727	0.883168	0.874372	1.25393	0.95082	0.682108	0.688525	0.833333	0.895262	0.720297	1.22133	0.810555	0.65142	1.06239	0.650312	0.753213	2.1849	1.33	0.980229	0.619433	0.958231	1.01342	1.01347	1.33	0.808081	1.01314	0.911111	0.968171	1.08484	1.23347	0.662252	0.75016
KISPRVPCSLQKTMHLKGSC	0.6534	0.790767	1.08255	0.800797	0.76885	0.78806	0.955714	1.11944	0.689362	0.817248	0.84136	2.96266	1.23378	0.88584	0.877106	0.896761	0.911003	1.19444	1.0099	1.01005	0.820677	0.97377	1.04227	3.27213	1.04279	0.876559	1.41337	0.762575	0.962111	0.809148	0.805704	1.00541	0.899743	1.80028	0.99	0.902728	1.45344	0.960688	0.812165	0.653199	0.99	0.987879	0.763547	0.944444	1.82791	0.712996	0.715585	0.97351	1.14228
LGAKTRRMASPPPGSACGSC	1.08458	0.794242	1.19411	1.28287	1.11788	1.9257	1.24286	0.801389	1.17872	0.798768	11.3144	3.36929	1.16769	0.878981	1.11199	1.09379	0.966019	0.962121	0.813861	0.557789	1.0056	1.2918	0.684424	0.813115	0.696697	0.986284	0.940594	1.20121	0.813261	1.39905	0.962567	3.01372	1.22751	0.901905	0.966667	0.835113	5.34615	0.985258	1.11002	0.973064	0.966667	1.15354	3.07882	1.01111	0.805177	1.08935	0.964221	0.993377	0.817586
TPTPTASRRSTGCQPGSC	1.11111	1.13279	1.07452	0.808765	0.782301	1.30017	0.967143	0.852778	1.02553	1.00821	0.866856	0.821577	0.99388	1.18667	0.988107	0.754386	1.30097	1.01768	1.76238	1.0402	0.795097	0.993443	1.54951	1.41639	0.814565	0.84788	1.02475	1.02012	1.09608	2.59621	0.847296	0.993763	0.910026	1.20889	1.02333	0.787663	1.24899	0.992629	2.00268	1.04714	1.02333	1.17374	1.1445	0.955556	0.749213	0.915162	0.840509	1.01656	0.87466
RLARSPCAPEAPGEPRAGSC	0.820896	1.02457	1.0888	0.786853	0.989735	0.924046	1.00143	1.11528	1.28227	56.1253	0.946176	0.970954	1.23378	0.988731	0.883053	0.869096	1.00485	0.790404	0.976238	1	1.07487	2.62623	4.1436	1.12295	0.891892	0.860349	1.24505	0.987928	1.08931	0.913249	3.0208	1.32225	1.0437	3.61962	1.00333	1.03875	1.01822	1.24079	1.3703	3.6633	1.00333	1.13333	0.985222	1.17778	1.04932	1.26173	0.828381	0.993377	1.15862
QPARTGWARRCRSVSQAGSC	1.33499	0.949615	1.00223	0.974104	0.922478	0.7801	1.70429	1.09722	0.876596	1.00821	0.847025	0.863071	0.99388	0.907398	1.00694	0.804993	0.961165	0.944444	1.21584	3.42211	1.07008	0.990164	0.890562	1.13934	0.97973	1.92643	1.22772	0.39839	1.06225	1.34069	1.05407	1.08441	1.2365	0.542696	0.956667	0.91894	1.00405	0.953317	1.00179	0.885522	0.956667	1.00404	1	1	1.18503	0.82491	0.983626	1	1.14463
TRALPGRGAWQRPGSIVGSC	1.00829	0.951104	0.990629	0.820717	1.05274	1.06567	1.22857	0.990278	1.24397	0.845996	1.09348	1.74108	1.84578	1.00441	0.911794	0.941296	1.21521	1.00758	0.790099	1.00503	1.22782	1.21967	2.62999	1.14754	1.12688	0.881546	0.997525	0.969819	1.07307	0.886435	0.961378	0.809979	1.02828	0.967537	0.96	1.04903	0.961538	0.968059	0.813059	0.993266	0.96	0.987879	0.972085	0.988889	0.917104	0.891697	0.857489	0.963576	1.2206
YCHWLTLLCRGIVCLLVGSC	0.824212	0.887069	0.808568	0.758964	1.05699	1.38109	0.847143	0.990278	0.859574	1.00821	0.864023	0.834855	1.71114	1.01617	0.874133	0.888664	0.84466	0.755051	1.07723	1.01005	1.19957	1.3377	1.2403	0.981967	1.06081	0.998753	0.977723	0.412475	0.829499	0.793375	1.09566	1.17173	1.01028	0.366267	1.35667	1.04112	0.831984	0.690418	1.07782	0.62963	1.35667	0.844444	0.817734	0.933333	1.11577	1.037	0.722862	0.983444	0.945313
PVTQTSPSPPPPPRPGPGSC	1.20066	2.78531	0.796073	3.95418	0.846726	1.03483	0.84	0.981944	0.69078	0.798768	0.941926	0.795021	1.02326	0.907398	0.906838	0.815789	0.822006	0.709596	1.16436	0.994975	0.9166	1.33443	0.713376	0.85082	0.81982	0.875312	0.965347	0.406439	0.955345	1.64669	0.955437	4.88732	0.907455	0.352152	0.976667	0.896402	0.789474	0.931204	0.896243	0.636364	0.976667	0.822222	0.623974	0.866667	21.1591	0.909747	0.698605	0.960265	0.901818
TTRTGPGSGRTTAGPATGSC	0.830846	1.55324	0.993307	0.98008	0.989027	1.02156	0.83	1.24028	0.855319	0.975359	0.975921	0.829876	1.00367	1.08182	1.01685	1.02834	0.923948	0.994949	0.974257	0.542714	0.862244	1.00984	1.00869	0.847541	0.974474	1.13092	0.722772	0.901408	1	0.90694	1.09329	1.00208	0.90617	1.08327	1.01	0.911427	1.20243	0.963145	0.970483	0.653199	1.01	1.01212	1.01314	0.944444	1.13676	0.988267	0.836871	0.943709	1.20977
RRMRPRPTPPHSPQRPPGSC	1.00663	1.2827	1.22802	1.03785	1.06478	1.08723	1.00714	1.23333	0.870922	0.61191	1.15297	1.63651	0.959608	0.928956	1.1001	1.14777	1.39482	1.05556	0.986139	0.98995	1.22196	0.983607	1.63752	0.996721	1.13964	0.96384	0.955446	1.00201	0.952639	0.966877	1.05051	0.575468	1.03599	1.47354	0.96	1.24871	1.03239	0.997543	0.809481	0.686869	0.96	1.01616	1.00493	0.988889	1.03673	0.727437	0.983626	0.983444	1.2846
CYGSEKARCAGRGLSQAGSC	1	0.945644	0.8166	0.778884	0.855929	0.75058	7.09714	1.10972	0.69078	1.06982	0.858357	0.818257	0.729498	0.878001	1.00694	0.887989	0.726537	0.959596	0.784158	1.01508	1.13562	0.970492	1.01679	0.831148	0.84009	1.10474	0.997525	0.983903	1.52503	1.36593	1.08259	0.83659	0.807198	1.1355	1.38	0.716884	1.01215	1.01229	1.0975	0.673401	1.38	1.56364	1.01478	0.955556	0.832459	0.991877	0.964221	0.993377	0.675473
ETKGISPIKDSKCVFPRGSC	0.613599	1.15215	0.887104	1.00398	0.931681	0.751244	0.864286	1.08194	1.15887	0.815195	1.0085	0.662241	0.952264	0.988731	0.684836	1.09784	1.1165	1.87121	0.946535	0.552764	1.13403	0.645902	0.699479	0.985246	0.978979	0.63591	0.873762	0.780684	1.10149	0.94164	0.815211	0.918087	0.926735	1.00423	1.04333	1.16449	3.88057	0.945946	0.761181	0.989899	1.04333	0.814141	1	0.877778	1.62295	0.815884	0.836871	0.655629	1.07627
GGRVGPPGDEQRPTSGSGSC	1.0398	0.959543	0.953146	1.17131	1.66088	0.964842	0.85	0.677778	0.990071	0.829569	1.00708	0.838174	0.986536	1.26703	0.985134	1.02024	0.97411	0.984848	1.11881	0.974874	0.969891	0.990164	0.818761	0.809836	0.72973	1.04988	0.992574	0.973843	1.16373	1.03785	0.833036	1.07692	0.915167	1.19619	1.29	1.07038	1.22874	1.23833	0.991055	1.0202	1.29	0.836364	1.16256	0.822222	0.911508	0.919675	1.23347	0.986755	3.70885
GGAGVCRMGPPPLPRWPGSC	1.93035	1.15761	1.12361	1.33068	1.42938	1.40796	1.23286	0.986111	1.37021	1.0308	1.017	0.994191	0.991432	1.18079	1.12686	0.974359	1.23786	1.7399	1.19406	0.994975	1.07008	1.29508	2.02895	0.970492	1.05105	1.24439	1.41832	1.19316	1.18403	3.11672	0.959002	1.47775	1.14781	0.974594	1.64333	1.02728	1.26518	1.23833	1.08408	1	1.64333	1.36162	1.3202	1.17778	1.49913	19.8574	1.33293	1.33113	0.665121
MCQMYQPWMCEEYYRLLGSC	2.31841	1.30355	5.24587	1.19721	1.44354	3.23383	10.95	3.56944	1.35461	1.20534	1.12181	17.8622	15.9217	6.95541	1.09415	1.01552	1.12136	1.13636	0.972277	1.0402	1.63975	16.9213	18.029	2.85246	1.31006	1.07232	4.2104	1.38028	2.88363	2.73975	1.38681	3.52516	2.91517	10.2272	1.34333	0.787663	1.53644	1.23587	1.44902	1.01684	1.34333	3.26263	1.19704	1.02222	3.86779	1.50361	2.24015	1.02649	0.626063
GLGRPPCLPADAGAQLLGSC	0.970149	1.48474	1.0772	0.972112	0.923186	0.956551	1.01571	0.848611	1.12482	1.23819	1.12606	1.16515	1.18482	1.15728	1.26858	1.05668	1.28803	1.2702	1.20198	0.527638	0.936318	1.29836	0.919514	0.816393	0.777778	0.730673	0.975248	1.02414	0.88498	1.69558	0.95306	0.744283	0.935733	1.04587	1.03	0.929221	0.95749	0.970516	1.7102	0.69697	1.03	1.18586	1.12808	1	0.917803	1.1787	1.16192	0.990066	0.738463
GRLGTLDPELGEVPVTAGSC	3.36816	0.885083	1.27711	1.48805	0.99469	1.0335	1.13	0.848611	1.14184	1.2423	1.09348	1.01079	1.42228	1.22293	1.07532	1.15789	1.06149	0.992424	0.938614	1.00503	0.899547	1.28525	0.904459	1.33607	0.975225	0.872818	1.23762	0.997988	1.04871	1.42271	1.88116	1.358	1.39203	1.18137	1.00667	0.977461	2.15385	1.24079	0.970483	1.0202	1.00667	1.53737	1.19048	0.933333	1.87058	1.19946	0.977562	5.08609	0.97032
LSLKALDCFIKMNPWRKGSC	1.62852	1.13527	7.61624	3.53984	1.03717	0.851741	1.40714	1.23056	11.9333	1.04723	0.828612	0.987552	1.92166	0.876041	5.71358	0.680162	0.983819	1.00253	1.16238	0.934673	2.03464	1.63934	0.917197	0.970492	0.933183	0.98005	0.992574	0.794769	1.89851	3.28549	1.17053	1.09023	2.59126	1.6542	1.33667	0.823646	7.15587	0.972973	0.985689	1	1.33667	1.20404	2.22003	1.1	2.43582	0.916065	0.710734	1.54967	0.813754
FPCNVSCCFSLFPKDQNGSC	1.47595	1.81385	0.97635	8.56574	1.1285	3.67629	1.03143	91.0208	1.15319	10.5503	1.43484	0.816598	3.2754	0.855463	2.20119	19.0108	1.1343	0.765152	1.54059	0.98995	0.855316	3.83279	1.84482	2.35246	0.972973	0.778055	1.24257	1.41449	16.2355	1.84543	1.98812	1.97089	1.29434	6.92943	1.28667	0.901542	1.55668	4.63882	0.971377	2.9596	1.28667	1.57778	1.56814	1.11111	33.4173	1.23195	2.44027	1.31457	0.74774
GEVKGPQESKEDRHRLPGSC	13.2488	1.19881	2.49264	4.30478	1.34655	1.08823	1.00714	0.991667	0.982979	1.25667	1.17422	1.00083	0.9694	1.26115	1.0783	0.914305	0.962783	1.03283	0.984158	0.994975	1.12497	0.986885	1.07122	0.990164	1.11336	1.01496	0.990099	0.764588	0.949932	0.886435	1.13725	1.15759	0.903599	0.630205	0.956667	1.09569	0.819838	0.972973	1.03041	1.03367	0.956667	1.51515	1.1642	1.06667	1.23889	1.33032	1.3305	1.91722	1.15149
PSSPLETETLRWRLMTWGSC	1.15257	0.885083	1.06738	0.998008	0.915398	1.5539	1.09143	0.977778	1.26667	5.57906	1.1034	0.833195	1.91432	0.991671	1.02478	0.922402	0.943366	0.974747	1.21386	4.99497	0.963496	1.01311	0.972785	1.1459	0.891141	0.872818	1.2698	1.03421	1.23816	1.26341	1.16221	1.39044	1.05913	1.08821	1.01	0.948201	1.02429	1.27518	1.15206	1.04714	1.01	1.16768	1.133	0.922222	1.17733	1.51264	0.963008	1.00331	1.19344
PPGPGGPHTRRGCGRRAGSC	1.4942	0.956069	0.987059	1.39841	1.00389	1.00199	1.09714	0.972222	0.988652	1.19507	0.876771	0.819917	0.99388	0.985791	1.00892	0.963563	1.40453	1.10606	0.994059	1.01005	0.856914	0.986885	1.12565	1.22623	0.886637	1.35536	1.2698	1.02414	1.20568	1.49054	0.970885	1.12765	0.90617	1.27452	1.33333	1.05654	1.2247	1.25799	0.993739	0.673401	1.33333	1.17374	0.988506	0.922222	0.985659	0.904332	1.09763	1.27152	0.780545
PRQQRPLAPTRVAPRCPGSC	0.852405	0.830975	0.912093	0.820717	0.637876	0.894859	0.745714	0.841667	0.870922	0.800821	0.709632	0.848133	0.976744	0.88388	1.08424	0.754386	0.957929	0.813131	0.831683	1.0201	0.701839	1	0.92762	0.960656	0.743994	0.860349	0.990099	1.32998	0.993234	1.64196	0.961378	1.15676	0.811054	0.882145	1	0.820878	1.01822	1.19165	0.926655	1.0404	1	0.816162	0.970443	0.844444	0.567331	0.812274	0.994542	0.662252	0.994723
AAGQLPRPPPLLPHPRSGSC	0.623549	1.23207	0.936189	6.52789	0.915398	0.990381	0.985714	1.28333	1.27376	1.55441	0.995751	0.990871	1.20196	0.973052	0.900892	1.02767	1.22492	1.00505	0.776238	0.547739	1.07114	0.980328	1.03532	1.09508	0.984234	0.625935	0.970297	0.754527	0.993234	2.09621	0.805704	23.9418	0.897172	0.917431	1.06333	1.17556	0.967611	1.16708	1.56977	0.690236	1.06333	0.979798	1.17077	0.955556	1.06121	18.9386	0.858702	1.01987	1.22947
TKIRRTSSSGARSPTPIGSC	0.832504	0.907421	0.996876	1.56773	0.911858	0.74461	0.865714	1.02778	0.822695	0.815195	0.878187	0.819917	0.746634	0.989711	0.840436	0.95614	1.36893	0.800505	1.22772	1.07035	1.01039	1.00984	1.32021	1.00164	1.08408	1	0.759901	0.414487	0.953992	0.968454	0.890077	0.834927	1.03342	0.275229	0.956667	1.0174	0.801619	0.702703	0.78712	0.683502	0.956667	0.787879	0.829228	0.988889	1.15565	0.803249	0.777441	0.956954	1.18336
GICFQRLDQRPAVFLYKGSC	1.16252	0.738645	1.17358	1.01394	1.04708	1.05904	0.98	1.10833	0.885106	0.819302	0.970255	1.83071	0.9694	0.985791	0.992071	1.01012	0.935275	1.00505	0.805941	1.03518	0.963496	0.970492	0.80718	1.12787	1.07357	1.11596	1.26733	1.22334	0.943166	1.03785	1.06714	1.00457	1.02699	1.47283	0.963333	0.906287	1.19636	0.963145	0.898927	1.00337	0.963333	1.11717	1.29064	1.1	1.3921	1.01264	1.09278	1.34437	0.850257
LLPPSGRPPPLQPPPPPGSC	1.02322	2.81261	0.726461	3.11355	0.922478	1.92902	0.994286	1.14167	0.689362	1.06982	1.0085	1.00913	0.77601	1.01813	6.76908	1.01552	1.03398	1.02273	1.18416	0.58794	0.85798	0.980328	2.42733	1.28361	1.02402	0.978803	0.715347	0.792757	1.91475	1.59148	0.954248	4.27942	0.823907	0.489767	0.953333	0.906287	0.779352	0.997543	0.995528	0.622896	0.953333	1.14343	0.998358	0.877778	0.904512	24.7139	1.208	0.950331	1.03331
GAGAQVIIWPDTQHLPHGSC	0.920398	0.750062	1.08791	0.860558	1.04354	1.09353	0.878571	0.991667	0.870922	1.2423	1.09632	1.93693	1.18482	0.99853	1.17344	1.1309	1.16019	0.974747	0.946535	1.39196	1.02425	1.34426	1.11639	1.1082	0.940691	1.19327	1.00495	1.19517	1.20839	0.946372	1.31075	0.824116	1.05398	3.80028	1.6	0.832345	1.02024	1.24324	1.2415	0.989899	1.6	1.0101	1.32841	1.12222	0.952781	1.13899	1.10249	0.966887	0.808847
RSWAPAHLWTEPRTRRSGSC	1.01493	0.739141	1.08612	0.958167	1.06336	0.907463	1.38857	1.0875	1.00142	1	0.98017	1.3527	1.00612	1.0779	1.08722	1.01147	1.09061	2.73232	0.980198	1.47236	1.07754	1.25902	1.75796	1.11148	0.90015	0.990025	1.23762	1.02414	1.21651	0.925868	1.07308	0.733472	1.15553	2.53282	0.94	0.999605	0.787449	1.23096	1.06082	0.969697	0.94	1.0202	1.18391	1.07778	1.05282	1.05596	1.09521	2.39404	1.04702
WWTSCRSTRMRWSTCSTGSC	0.988391	1.18044	1.08255	0.76494	0.896283	0.942952	1.00857	1.25278	0.849645	0.829569	1.03116	0.969295	1.91922	0.989711	0.994054	1.0803	0.975728	0.944444	0.978218	1.01005	0.964029	1.3082	1.11291	1.1377	1.43844	1.13217	1.0099	1.56942	0.952639	1.23659	1.08259	1.00624	0.919023	0.916725	0.983333	0.985765	0.981781	0.82801	0.983005	1.02694	0.983333	1.99596	0.794745	1	1.19272	0.906137	0.986052	1.34768	1.19337
KKPPPPEGKEKPASSGTGSC	0.824212	0.982874	1.66711	1.9004	1.32389	1.10116	1.12286	1.10417	0.980142	0.837782	1.14164	0.960996	1.21909	1.25625	1.10704	1.09109	0.970874	1.0303	1.2198	0.954774	1.14735	0.970492	1.46613	1.01475	1.21246	1.01995	0.980198	0.790744	1.17727	1.22397	0.95306	1.51601	0.992288	0.884968	0.986667	1.04824	0.987854	0.972973	1.07603	1.22896	0.986667	1.02626	0.985222	0.955556	1.03952	1.17329	1.23469	1.33113	1.2366
TALDPSPVRPRVGSAPGGSC	1.19071	0.743609	0.991522	0.808765	1.04425	0.836153	0.954286	0.8125	0.856738	0.802875	0.971671	2.30041	1.20685	0.704557	0.979187	1.01147	0.852751	0.755051	0.784158	0.562814	1.22888	1.33115	0.743486	0.819672	0.839339	0.866584	1.44059	0.758551	0.959405	0.616719	0.954248	0.585447	0.901028	0.849682	1.03	1.10241	0.601215	0.970516	2.3059	1.02357	1.03	1.18586	2.26601	0.9	0.852746	0.814982	1.22013	5.7351	0.819401
PPRGPGRAGGRGRGRSTGSC	1.16252	0.857781	0.987952	0.97012	0.891327	0.92471	0.968571	0.906944	0.704965	1.03285	0.827195	0.990871	0.952264	0.984811	0.88107	1.00135	0.953074	1.17172	0.823762	0.964824	0.740208	0.977049	0.841922	0.986885	0.832583	0.975062	0.962871	0.985915	0.945873	0.76183	0.935235	0.84657	0.915167	1.11221	0.936667	0.815737	1.04049	0.990172	1.01163	0.666667	0.936667	0.777778	0.837438	1.01111	0.980763	0.898917	0.949666	1.26159	1.15754
REPAAANPAGRGPCGAGGSC	0.830846	0.810127	0.993307	0.794821	0.836814	0.820564	0.847143	0.997222	1.4156	0.841889	0.88102	0.962656	1.83109	1.02989	0.885035	0.74359	0.823625	0.765152	0.788119	0.522613	0.91287	3.06885	0.788651	1.29344	0.734985	0.750623	0.918317	0.788732	1.09337	0.758675	1.0814	0.981289	0.876607	19.5109	1.15667	0.786872	1.07895	0.972973	1.58945	1.65657	1.15667	0.991919	0.975369	0.933333	0.829661	1.3213	0.732565	1.03974	0.857517
WGPKKGGCPPNGGARGPGSC	2.1874	1.0891	1.48951	1.01594	0.990442	0.925373	1.02429	1.22361	1.09645	1.17043	0.992918	0.851452	0.984088	1.19745	17.5223	0.958839	10.6926	1.10101	1.19208	1.03015	1.01785	1.20656	1.13955	3.1	2.4039	1.96883	1.18564	0.613682	1.08525	1.26183	1.18717	1.10104	1.17866	0.88144	0.963333	1.06722	1.0081	1.27764	1.17263	1.03367	0.963333	1.15556	0.809524	0.944444	15.064	0.907942	1.17404	2.42384	1.29434
APSRPCSPRGARVRASPGSC	0.829187	1.0891	1.14859	0.840637	1.34584	1.01824	1.03429	0.848611	0.985816	0.798768	1	1.4888	0.979192	1.07594	1.10605	1.0668	1.14078	0.987374	0.807921	0.969849	0.960831	1.34098	1.02027	0.829508	0.994745	0.876559	0.997525	1.01207	1.06089	0.940063	0.973262	0.767568	0.910026	1.05434	0.993333	1	0.589069	0.945946	0.993739	0.690236	0.993333	0.983838	1.15271	1.02222	0.78419	0.790614	1.13645	0.966887	1.01865
RPRLPRLPRRRRLLPPGGSC	1.02985	1.34823	0.973672	1.22908	1.21062	1.19668	1.53286	1.21944	1.39007	1.04517	0.847025	1.29129	1.18482	1.12494	1.18533	1.41768	1.09061	0.982323	1.20792	1.02513	1.47242	1.28525	1.37695	1.13443	1.9497	1.2419	1.00743	0.591549	1.54127	1.53785	1.05051	1.22328	1.19923	0.285109	1.33667	1.60815	1.20648	0.943489	1.01878	0.673401	1.33667	0.987879	0.986864	1.01111	1.35712	0.705776	0.963008	1.27815	1.17253
KERKIILNCFWEKTESPGSC	1.42289	0.934227	1.56894	0.998008	0.930973	1.17977	0.835714	1.1125	1.21702	0.977413	1.02125	1.07884	1.65483	3.08868	1.01685	0.84278	1.0712	1	1.33069	1.0201	1.12284	1.82951	0.80718	1.32459	1.70571	1.21197	2.97772	0.589537	2.75778	0.963722	1.29055	1.30062	2.47558	42.3493	1.32	0.888493	0.993927	0.972973	1.41413	1.23232	1.32	1.1798	0.98358	1.03333	1.43687	3.74188	0.960582	104.411	0.912507
FGAGPRGRCPPSGLPLSGSC	1.03648	1.04393	0.905846	0.587649	0.850973	0.945274	1.01286	0.834722	0.982979	1.04312	1.84419	1.09876	0.998776	0.789809	1.19128	0.943995	1.62136	1.01768	0.815842	0.542714	0.852118	0.967213	0.701795	0.97377	0.81006	0.986284	0.982673	1.01207	0.958051	0.753943	0.948307	0.648649	2.84447	1.48906	0.953333	0.840253	0.82996	0.97543	1.17352	0.680135	0.953333	0.840404	1.15764	1.1	0.833858	0.994585	1.42268	1.00662	0.80246
PSQAPTAPWPQGCPELPGSC	0.991708	0.797717	0.994199	1.17331	1.28212	1.11841	0.864286	0.830556	1.00284	1.02053	0.864023	1.02739	1.21909	1.2778	1.26065	1.04791	0.807443	0.75	4.22376	0.894472	1.11644	1.02295	0.808338	0.980328	1.1479	1.00125	1.01238	0.605634	0.956698	0.962145	1.04813	1.24491	1.01799	0.352152	1.62	1.03005	1.03644	1.00983	1.24776	0.979798	1.62	0.822222	0.978654	1.02222	1.15915	1.30144	0.582171	1.01987	0.958085
SKKLLEWSLEVRVEVYNGSC	1.62355	0.986349	1.14413	0.998008	0.858761	1.35556	0.845714	1.09583	0.958865	0.98152	1	0.987552	1.47124	1.17295	1.01586	0.801619	1.10032	0.979798	1.38812	1	1.01945	1.26885	0.977417	1.42131	0.984234	1.81671	1	0.72837	1.0636	2.28076	1.17766	1.22827	1.02057	0.973888	1.35333	0.903124	0.801619	1.24324	1.21467	1.00673	1.35333	3.24444	1.13957	1.07778	1.71249	1.26444	4.36871	1.25497	1.10961
LPPACPSPGPAVGGRRSGSC	0.995025	1.07223	0.974565	0.976096	0.863717	0.845108	1.23857	0.890278	0.856738	1.05749	2.16856	1.50041	1.0306	0.975992	0.990089	0.873144	0.84466	0.777778	0.80198	0.994975	1.28537	0.934426	0.479444	0.837705	0.758258	0.882793	0.982673	0.993964	0.947226	1.01262	0.846108	1.01871	0.907455	0.906845	0.963333	0.76038	0.589069	0.968059	4.63148	0.680135	0.963333	0.808081	0.990148	0.855556	0.774397	0.887184	1.23347	0.993377	0.832308
KGEAHGAGVQRVPGHPLGSC	1.01161	0.951601	1.06917	1.34462	1.56035	1.06103	0.977143	0.968056	1.4156	1.05133	1.22805	1.14523	1.17258	1.06124	1.08622	1.0857	1	1.01263	0.986139	0.954774	1.08553	1.32787	0.894036	0.978689	0.991742	0.993766	0.965347	1.42857	1.58593	1.10095	0.838978	0.990437	0.910026	2.9506	1.34	1.21827	0.846154	0.972973	1.07513	0.993266	1.34	0.814141	0.990148	0.9	1.05072	0.893502	1.68344	0.960265	0.875197
DSKCVFPRTSPGKDPLPGSC	0.986733	1.22611	0.889781	0.974104	0.931681	0.859038	1.11571	0.9125	0.988652	0.796715	1.00567	1.52199	1.28519	0.88584	0.775025	1.16329	2.09871	0.992424	0.784158	0.969849	1.18039	0.937705	0.838448	1	1.03679	0.886534	5.28218	1.02213	2.67524	0.782334	1.18835	0.920582	0.921594	0.907551	0.99	1.11388	2.58097	0.982801	0.618068	1.02357	0.99	0.791919	1.16092	1.2	1.34872	0.990072	1.8775	0.668874	0.914994
VMCLRLRTKLEKALSALGSC	0.849088	1.14718	1.80634	1.01594	0.927434	0.910448	1.11714	1.20694	1.00851	0.831622	1.01133	0.995851	1.91187	1.18667	0.904856	1.39946	1.1343	1.22222	0.962376	0.979899	1.02851	0.977049	3.0828	1.17377	1.53078	0.774314	0.985149	1.03018	0.990528	0.955836	0.955437	0.999584	1.02828	1.77982	1.06333	1.18268	0.995951	0.972973	0.791592	0.693603	1.06333	0.789899	0.985222	0.955556	1.24659	0.879061	0.996968	0.698675	1.42933
VLGSSARRTRSPRPGTRGSC	0.988391	0.953586	0.896921	0.784861	1.1823	0.810282	0.842857	1.10139	0.997163	0.821355	0.992918	1.02573	0.758874	0.975012	0.985134	1.0776	0.97411	0.94697	0.970297	0.98995	1.21183	1.07213	1.03532	0.829508	1.71021	1.01621	1.09406	0.428571	0.805142	0.930599	0.944742	1.00042	1.07069	0.277347	1.32333	1.24555	0.827935	0.710074	0.883721	0.673401	1.32333	0.793939	0.791461	1.07778	1.05282	0.721119	0.650091	0.983444	1.00225
RANSTEHQGEHNREQNLGSC	2.41625	0.935716	1.08166	0.99004	0.849558	1.06136	1.77429	0.991667	1.14326	1.01437	0.868272	0.987552	0.991432	0.919157	0.909812	0.78475	1.08738	0.979798	0.978218	1.00503	0.972555	0.970492	1.14418	1.13443	0.825075	0.862843	1.22772	1.02616	1.07578	1.05205	0.93167	1.17838	1.14781	1.40367	0.966667	0.94227	1.19231	1.28993	0.818426	1.05724	0.966667	1.28687	1.17077	1.1	1.06121	0.91787	0.846574	1.54305	1.14188
QPPPRPPLSTWPLHPAFGSC	1.03317	1.09059	0.937082	3.96215	0.927434	1.4607	1.15286	1.10833	0.991489	1.02875	0.98017	0.824896	1.06732	0.77315	1.00694	1.01282	1.06311	1.04545	2.7703	1.03015	1.06848	0.990164	0.883613	1.13443	1.04655	1.46758	1.25248	0.828974	1.22192	2.22713	1.05764	18.9672	1.46272	0.787579	0.933333	0.947015	1.01619	1.27518	1.16726	1.03704	0.933333	1.0101	0.981938	1.12222	1.23959	1.40253	0.975136	0.993377	1.18967
AGRASSGSETSSSSAPKGSC	0.981758	1.19037	0.979027	0.772908	2.50195	1.19502	1.13857	0.970833	0.975887	0.926078	1.39802	1.02407	0.947368	1.19059	1.19227	1.07287	1.12783	1.01263	1.24158	0.552764	1.14149	1.03607	0.926462	0.819672	1.07508	0.881546	0.977723	0.82495	0.926928	0.861199	1.08616	1.05696	0.913882	0.570219	1.34667	1.07592	1	1.26781	1.13417	1	1.34667	1.01818	0.995074	0.9	1.13047	2.93412	1.42874	1.31126	1.14504
PPQCLPALASRTWTGVRGSC	0.996683	1.00223	0.806783	1.05378	0.993274	1.03449	0.97	1.06389	1.77305	1.02669	0.820113	0.989212	0.741738	0.980892	0.867195	1.00607	1.25728	1.20202	1.18614	0.969849	1.01092	1.51803	1.13955	1.09836	1.09685	1.0212	0.987624	0.784708	1.05819	1.08517	0.96019	1.0079	0.973008	0.667608	1.38	0.867537	0.963563	1	0.985689	0.639731	1.38	1.03434	0.79803	1.06667	0.954879	0.981949	0.872044	0.996689	0.927095
SSMRSCRAWLGSTGMTCGSC	0.812604	3.19782	2.00357	1.19124	0.99469	1.02653	1.41571	1.25	0.982979	1.03696	1.01275	0.819917	1.20441	1.18275	0.997027	1.08502	1.089	1.01768	0.988119	0.758794	1.004	1.00328	1.67342	1.10492	1.22823	1.16833	1.23267	0.826962	1.04601	1.2224	1.30957	0.902287	1.03599	0.783345	0.99	1.00751	1.04858	0.963145	1.13238	29.0337	0.99	0.8	0.998358	1.05556	1.30535	0.935018	1.10734	1.0298	1.41098
GGAAGGAAGPGGGRRAVGSC	1.0199	0.900472	1.32976	0.816733	1.19858	0.877944	0.994286	0.981944	0.865248	1.0616	1.13456	0.833195	0.986536	1.17393	0.987116	0.881242	1.00809	1.93434	1.00594	1.00503	0.957101	0.963934	1.14186	1.02131	1.13814	0.987531	0.945545	2.4668	1.0839	0.548896	0.882947	0.817464	0.919023	0.710656	1.36667	1.10518	0.791498	1.23587	0.992844	1.04714	1.36667	0.862626	1.13465	0.966667	0.913606	1.08935	1.35112	1.00993	1.09885
ALPCPALPCARQAADGAGSC	0.832504	1.43311	0.901383	0.972112	1.43858	1.95357	0.86	0.954167	0.992908	0.829569	1.26204	1.16846	0.959608	1.17001	0.976214	1.09244	0.991909	1.05808	0.978218	0.949749	0.90381	1.36066	0.902142	0.640984	0.831081	0.763092	2.60396	1.18712	0.799729	0.90694	1.32977	0.736798	1.12596	1.20536	0.92	0.982206	0.595142	1.20393	23.3909	0.96633	0.92	3.09091	1.1445	0.911111	0.849248	1	1.32808	1.03642	0.875802
VVSQCGPWGWWAACDLRGSC	1.42123	1.08265	1.41544	1.17729	0.833274	1.8199	0.988571	1.24028	0.991489	0.800821	1.24788	2.48631	1.21665	0.798628	1.17047	1.09987	9.43042	1.0303	0.978218	13.7437	1.1287	1.94426	3.03532	1.61475	1.11937	1.02868	1.22277	1.00805	1.17997	1.03312	1.42602	3.0395	1.1401	7.84827	1.41333	0.96125	1.21457	11.6708	2.50984	0.969697	1.41333	1.31717	1.13629	1.11111	1.20042	1.14892	1.52941	1.63245	0.796141
GGSPRGPQRPQPRPDGAGSC	1.31177	0.893522	1.7162	1.01394	1.27363	0.923383	0.974286	0.966667	0.991489	1.03491	0.967422	0.962656	0.73929	1.15238	1.56789	1.09514	0.79288	0.770202	0.994059	1.01508	1.21982	0.990164	0.932252	0.97541	1.13739	1.01247	0.858911	0.599598	0.826793	0.578864	1.08734	1.09771	1.24293	0.336627	0.983333	1.11507	1.42105	0.997543	1.01073	0.952862	0.983333	1.3899	0.817734	1.04444	1.0836	1.36101	0.707095	1.60927	1.06914
PRTPDPRTHSRRGGRRGGSC	1.14262	0.842889	1.00402	1.11355	0.64	0.926368	0.948571	0.968056	0.991489	0.841889	0.713881	0.851452	0.98164	0.953454	0.974232	0.681511	0.894822	1.02273	1	1.05528	0.762057	1.01311	0.943833	0.986885	0.664414	0.778055	0.980198	0.981891	1.45602	1.00473	0.818776	2.9896	0.867609	1.05928	0.99	0.887307	1.02227	1.00737	0.887299	1.0101	0.99	0.963636	0.99179	0.844444	0.693249	0.911552	0.867192	0.980132	1.3295
RHEKCCNWKQQAESQSHGSC	0.824212	0.950112	0.883534	1.03386	0.996106	0.989386	0.695714	0.95	1.21702	0.989733	1.0085	0.843154	0.991432	0.977952	0.882061	0.932524	0.930421	0.977273	1.28515	1.0201	0.9166	0.963934	0.562826	0.813115	0.983483	0.735661	0.987624	1.20121	0.945873	0.802839	1.06952	1.14844	0.922879	1.19689	0.953333	1.02096	1.00607	0.960688	0.810376	2.24916	0.953333	0.80404	1.22824	0.944444	1.24659	1.17058	0.970285	1.00662	0.96064
WPRSPAHRQPHRPCPRLGSC	0.850746	1.03103	1.17269	1.21315	0.987611	1.31443	1.24429	1.47222	1.27943	0.825462	1.28895	0.989212	1.23133	1.10534	0.998018	0.943995	1.42557	0.979798	1.0099	1	1.06581	0.940984	1.37811	1.26885	0.974474	0.9601	1.28713	3.26559	1.18945	1.68927	0.94593	1.32391	1.03985	1.20819	1.04333	1.10795	1.25101	1.45946	16.6547	0.700337	1.04333	1.15758	1.17898	1.18889	0.915005	1.07762	0.852638	0.963576	1.36298
GGQTTLPRGLVASKGVGGSC	1.63184	1.04592	0.798751	2.56175	1.21062	0.843449	0.767143	0.851389	0.851064	1.01848	1.02125	0.662241	0.761322	0.970113	0.886026	1.19703	0.797735	0.967172	0.788119	1.00503	0.906475	0.954098	0.943833	0.795082	0.894895	1.02369	1.01733	1.27163	0.967524	1.07256	0.966132	1.2474	0.793059	1.2597	0.98	1.02531	0.983806	1.20885	0.910555	0.612795	0.98	0.840404	0.973727	0.922222	0.925498	0.894404	1.22135	1.61258	0.823367
LPLGVSRGFPSAKASCFGSC	1.44776	0.977414	1.76885	1.1494	0.749027	0.856385	0.998571	1.09167	1.95603	0.821355	0.706799	0.985892	0.99388	0.878981	1.03469	0.621457	0.941748	0.767677	0.960396	0.552764	1.01945	1.02623	0.926462	1.12131	0.817568	1.15212	0.970297	0.814889	1.17321	1.24606	0.955437	1.00956	1.01671	1.03387	0.95	0.795967	1.35425	0.982801	0.903399	1.00673	0.95	1.01414	0.82266	1.12222	1.33893	0.801444	0.976349	1.29139	0.893684
TCCRRPPCSATTGSPRPGSC	1.03814	0.960536	1.07898	0.798805	0.843186	0.737313	0.874286	0.895833	1	0.813142	0.708215	0.821577	0.971848	0.768251	0.893954	0.591768	1.11974	0.957071	0.952475	0.969849	1.20011	1.5541	1.04227	0.922951	0.764264	0.861596	1.27228	1.02616	1.25981	0.955836	0.835413	0.972141	1.06041	1.05999	0.976667	0.671412	0.827935	0.977887	1.75224	1.0101	0.976667	1.48889	0.801314	0.955556	0.696747	0.796931	0.874469	0.996689	0.875197
RGEPRARSGAPGPPRGSGSC	0.800995	0.901961	0.979027	1.02191	0.91115	0.857048	0.731429	1.15139	0.70922	1.04312	0.858357	0.826556	0.979192	0.983831	1.00496	0.945344	0.81068	0.982323	0.978218	0.979899	0.855849	1.01311	0.920672	0.834426	0.929429	0.993766	0.70297	0.800805	0.959405	0.933754	0.962567	1.01289	0.92545	0.928017	0.973333	0.902333	1.23482	1.00983	0.793381	0.636364	0.973333	0.787879	1.31199	0.866667	0.972368	0.900722	0.847787	0.970199	1.26167
PPLPPRGRRNTARVRPLGSC	0.9801	1.03103	0.887996	1.19721	1.07752	1.05008	1.20286	1.125	0.868085	1.04107	1.36969	1.15851	0.947368	1.06614	1.01784	1.07625	1.03722	1.16919	1.09703	0.959799	0.938449	0.97377	1.14418	1.14262	1.06832	1.00249	0.997525	0.593561	1.07578	0.837539	0.833036	0.905613	0.982005	0.701482	0.97	1.11388	0.807692	0.972973	0.977639	0.993266	0.97	1.60202	1.01478	0.933333	0.921301	0.891697	1.12432	0.986755	1.26147
KSPDRSGRVRRRFPHPLGSC	0.9801	1.04592	0.887996	1.34462	0.976991	0.967496	1.26429	1.23472	0.995745	1.03285	1.12606	0.977593	0.949816	0.932876	0.981169	1.15789	1.27508	1.03788	1.01188	1.0201	0.955502	0.977049	1.11175	0.97541	1.13514	1.03367	0.990099	1.0161	1.07848	1.9164	0.969697	0.837422	0.934447	1.38109	1.36333	1.1206	1.0587	1.24816	1.13685	0.983165	1.36333	0.983838	0.981938	1	8.27352	1.04783	1.16313	0.963576	1.09771
SPERGGARVPSEARQSRGSC	1.00498	0.77935	0.933512	0.780876	0.786549	0.738308	0.844286	0.697222	0.699291	0.821355	0.562323	0.658921	0.9694	1.42087	0.905847	0.59919	0.833333	0.984848	1.00792	0.959799	0.846789	1.02295	0.705269	0.816393	0.847598	1.02993	0.727723	0.752515	0.945873	0.749211	0.823529	1.01538	0.903599	0.573042	0.98	0.752076	0.576923	0.965602	0.791592	0.872054	0.98	0.785859	0.817734	0.988889	0.757608	0.91065	0.855064	1.01325	0.900339
GEQPQQDPGVLQRHPGGGSC	1.01824	1.53636	0.804105	0.992032	1.4846	1.23416	1.14714	1.12778	1.12908	1.05133	1.11048	1.00581	1.19706	1.22391	1.40833	0.860324	4.59223	0.770202	1.57624	1.42714	1.37117	0.990164	1.01448	1.16066	0.748498	1.0187	1.01238	1.01408	0.928281	1.03628	1.30481	0.997089	1.02057	0.563162	1.37333	1.36536	0.836032	1.01229	1.14758	0.676768	1.37333	1.01818	1.15599	0.922222	1.15355	2.19856	1.34021	0.937086	0.974757
FRKDRPTGHCSFQQTLSGSC	0.827529	0.941176	0.892459	1.34462	0.918938	0.965174	0.674286	1.08333	0.72766	0.778234	0.635977	0.682158	1.44186	0.679079	0.941526	0.99865	0.826861	0.977273	0.99604	1.04523	0.583533	1.03607	0.700637	0.816393	0.753754	1.00499	1.01733	1.22334	0.937754	0.608833	1.0719	1.08857	0.871465	1.12703	1.32	0.782127	0.815789	0.960688	0.988372	0.83165	1.32	0.99798	0.99179	0.977778	0.83106	0.92148	0.785931	1.6457	0.694699
ASCGPPGAPVPPAAGPSGSC	1.02322	0.985853	0.910308	1.36255	0.922478	1.24444	0.855714	1.25556	0.875177	2.67146	1.00142	0.785062	0.964504	0.874081	1.07631	1.00742	0.94822	0.95202	0.99802	1	0.863309	0.977049	1.03069	1.11803	0.985736	1.12344	1.0396	1.20926	0.971583	0.949527	0.995841	0.908108	0.929306	1.13056	1.38333	1.03282	1.02429	1.25307	0.976744	1.02694	1.38333	1.03838	1.63875	1.03333	0.96957	0.908845	1.08914	1.33444	0.996336
KSHQESPAHYRRRCIGSC	1.00498	0.886572	4.87461	1.69522	0.689558	0.830182	2.48143	1.08611	0.838298	1.11088	0.72238	0.985892	7.8776	0.860363	0.87116	0.761808	0.961165	1.01263	0.972277	0.979899	0.806821	0.980328	1.54719	1.03115	0.875375	1.13466	1.19307	1.01811	1.06901	1.20032	0.905526	0.993763	3.72494	2.08045	1.00667	0.771056	0.987854	0.997543	0.886404	1.03367	1.00667	0.987879	0.998358	0.933333	0.616999	1.00812	0.969072	0.966887	0.957346
PPGPGPGPRRAAAAGRIGSC	0.961857	0.99032	0.981705	1.15936	0.99469	1.10149	1.10714	1.31389	1	1.04107	0.990085	1.00581	0.9694	1.15728	1.00099	0.958165	1.07443	1.23737	0.966337	1	0.833467	0.97377	0.938043	0.855738	0.782282	0.986284	0.980198	1.00604	0.947226	0.507886	0.964944	0.813306	0.910026	1.0614	1.32	1.04429	0.84413	0.982801	0.902504	0.680135	1.32	0.79596	0.960591	0.9	0.947184	0.990975	1.09278	0.983444	0.849921
GQRGLALAPPGRGPTLPGSC	1.07629	2.72326	0.887996	0.794821	0.900531	0.823549	0.838571	0.847222	4.44965	0.850103	0.869688	0.982573	0.966952	0.990691	0.836472	0.801619	1.32686	0.987374	0.833663	0.944724	0.801492	0.996721	0.939201	0.803279	0.807808	0.86409	0.980198	0.985915	0.936401	0.777603	0.957813	0.814137	1.02442	0.971771	1.27667	0.945828	1.02024	0.970516	1.07245	0.69697	1.27667	0.848485	1.02627	0.877778	0.779993	0.804152	0.969072	1.25497	0.78189
PAAAAFAPHHVTLSRHRGSC	0.971808	0.705386	0.906738	1.60956	0.930973	1.01924	1.27857	0.85	1	0.817248	1.24504	2.13112	1.00612	1.08574	1.09118	1.16802	1.1068	0.984848	0.774257	1.02513	1.03757	0.983607	0.684424	1.03279	1.09384	1.00998	1.19059	1.21529	1.0636	1.2429	1.48663	0.829106	1.03342	0.91108	1.02333	1.08976	0.821862	0.977887	0.906977	0.710438	1.02333	0.814141	1.01314	1.98889	0.980063	0.894404	1.22862	1	1.01455
GAVRPRRGGRRLENVLLGSC	0.988391	0.988831	0.893351	0.822709	0.780177	1.0073	1.10857	0.959722	0.852482	0.829569	0.716714	0.824896	0.988984	1.06026	1.00099	1.14642	1.089	0.989899	0.926733	1	0.762057	1.00984	0.977417	1.02459	1.003	1.11471	1.01485	1.22736	0.958051	0.94795	0.97445	0.755925	1.01799	1.07057	0.96	0.893238	1.00405	0.977887	0.898927	1.02694	0.96	1.31919	1.01642	0.977778	0.895418	0.944946	1.1037	1.03311	1.16104
WPSGDWCSQTRYGGHLCGSC	2.03151	1.14023	1.15038	1.2012	0.976991	1.66468	0.98	2.67778	1.37305	1.41889	14.8796	0.972614	1.40269	1.00735	1.29039	1.12483	1.40453	1.01263	0.990099	0.984925	1.06102	1.26885	1.02142	1.22951	1.46321	0.730673	1.27475	1.43058	1.47361	1.19874	1.07784	1.25405	1.02057	1.34086	2.11333	0.871886	1.22267	1.61425	1.22093	1.03367	2.11333	2.68485	1.41708	1.82222	1.13116	1.63177	0.828381	0.983444	0.954859
GPGVPPLGAGPERRRGRGSC	1.30017	0.986845	0.888889	1.39243	1.06903	0.860365	1.00143	1.00556	2.52057	1.04723	0.695467	1.12199	0.719706	1.08182	0.883053	0.963563	0.932039	0.929293	2.32079	1	1.01679	0.954098	0.933411	1.16721	1.44595	1.00873	0.997525	0.577465	0.983762	0.739748	0.951872	1.00125	0.919023	0.490473	1.29333	1.05259	1.05466	0.963145	0.882826	1.03367	1.29333	0.771717	2.53695	0.955556	0.991955	0.916968	0.973924	1.25497	1.19008
ATTVWCTATLSAHWETPGSC	1.2869	1.02606	1.32441	0.97012	0.91823	1.52836	1.02857	1.70417	0.968794	0.977413	1.53541	1.89544	2.69523	1.61098	0.996036	0.969636	55.6877	1	1.15446	1.0402	1.11537	1.27541	1.48002	1.14426	0.976727	1.20823	0.938119	1.21328	1.66171	1.39274	1.40226	1.0553	1.13753	3.11009	1.29667	0.944247	1.00607	13.5799	2.42397	2.07071	1.29667	1.18586	1.41544	1	1.27107	1.62365	0.987265	1.27152	1.17112
EPRWGSAGHFLPSPCLAGSC	1.01327	1.24895	1.16912	1.44422	0.849558	1.39735	0.845714	1.23056	0.853901	1.00616	0.958924	0.962656	1.21909	1.15336	2.71952	1.02632	1.11812	1.01768	1.22574	1.03015	0.911804	6.82295	1.47771	1.12459	1.05556	0.890274	1.7302	1.02616	1.77402	0.938486	0.956625	1.0869	1.40617	1.98306	0.996667	0.867932	1.20445	0.980344	2.72451	1.00337	0.996667	1.59394	1.0197	1.01111	1.04092	1.33935	0.862341	1.00993	1.20655
GGCCPGLPRPKRRGRQVGSC	1.10614	1.70414	1.05667	0.994024	1.49381	1.08856	1.36143	1.06667	1.2539	1.15606	0.964589	1.3112	0.966952	1.17687	1.43905	0.870445	1.76214	1.14646	1.38812	1.04523	1.2907	0.97377	1.23335	1.57049	0.983483	1.10474	1.42079	0.782696	1	1.44953	1.0612	1.00125	1.1401	0.646436	1.01	1.17517	1.63563	1.2457	0.990161	1.04377	1.01	1.14545	1.15271	1	1.03393	1.45036	1.1983	0.980132	1.08736
GEPLRIRTQPFPAAAAAGSC	0.807629	1.18342	1.0656	0.798805	1.48885	1.00597	1.37286	0.976389	1.28227	1.03285	1.28045	1.26971	1.20685	1.27389	1.10406	1.26721	1.12945	1.01263	0.972277	1.00503	1.20277	1.32787	0.92762	0.637705	1.11036	0.744389	0.965347	1.21328	0.945873	0.900631	0.955437	0.92474	1.03599	1.04305	1.34333	1.31989	0.785425	1.22604	1.03399	1.00337	1.34333	0.985859	1.16585	1.01111	0.963274	1.09657	1.85567	1.00331	1.25065
SKKYGKAGEAVWFSSDPGSC	0.988391	1.27228	1.07006	0.986056	3.1115	1.44312	29.1257	1.12361	1.11773	0.634497	1.38102	1.36598	3.02081	1.13082	1.08523	1.2807	1.87864	1.01263	1.00198	6.8995	1.36371	1.00656	0.906775	0.959016	3.3506	0.774314	1.00743	1.20322	0.818674	0.809148	1.32739	0.883992	0.997429	0.927311	3.06	1.21155	1.17004	0.977887	0.872987	0.703704	3.06	1.00606	0.986864	1.02222	1.21021	0.905235	1.22741	0.966887	1.0598
QPWALPTSRSAPWHPATGSC	1.00829	1.00968	0.96564	1.38247	0.916106	1.00033	1.70857	1.42222	0.961702	1.01643	0.968839	0.786722	1.3978	0.981872	1.00991	0.997976	0.919094	1.00758	1.68119	1.01005	0.958167	0.963934	1.11639	0.998361	0.960961	1.12344	0.970297	1.02616	1.37212	1.33912	1.7243	1.67235	1.22751	0.990826	1.32	0.876631	1.4332	0.953317	1.15116	0.983165	1.32	1.1798	0.977011	1.05556	1.04302	1.08032	0.722862	0.976821	1.17341
RRRSRRQWHSGPRGWRRGSC	1.3864	1.08662	1.20928	0.982072	0.861593	0.968159	1.24571	1.17917	1.22553	1.01437	0.701133	1.11369	1.21909	1.1416	1.00793	0.822537	1.44498	1.45202	0.952475	1.06533	1.05249	1.27541	2.54545	1.2623	1.27928	1.11222	1.4703	1.21127	1.73748	1.87539	0.847296	1.1842	1.01928	1.44884	1.01333	1.03361	1.23684	1.23833	1.11449	0.996633	1.01333	1.18182	1.15271	1.16667	1.00874	0.92509	0.988478	1.33775	1.32903
KTKQQTVVTTLSQKKVKGSC	0.998342	1.05336	0.932619	0.786853	1.2177	0.753897	1.28143	52.2472	1.12908	5.9692	0.854108	0.985892	0.75153	1.44635	0.983152	1.07287	0.980583	0.795455	1.50693	1.01005	1.18092	1.30492	1.23104	1.15902	1.75676	3.28678	0.717822	0.583501	0.792963	6.09148	24.7903	2.14719	2.40231	0.348624	0.99	1.10202	0.805668	1.65356	0.805903	0.656566	0.99	1.5899	0.794745	0.877778	1.39349	0.99278	9.46634	11.3907	1.17771
VTMDLADSLSFVDLEELGSC	1.09784	1.09705	1.87149	1.00797	1.25239	4.65008	0.862857	1.21528	0.846809	0.975359	1.48584	1.36929	2.9694	1.25331	0.992071	1.39744	1.45469	1.18182	0.944554	1.01005	1.40794	1.26557	0.946149	1.39016	0.977477	0.925187	1.19059	2.83702	0.801083	1.99054	1.52585	1.74719	1.1491	4.42061	0.97	1.15302	51.9595	1.23096	1.14132	1.01347	0.97	1.01818	1.22003	1.04444	2.00979	1.56769	1.16677	3.16225	1.1443
PARGPAPADPAALAPGPGSC	0.976783	0.941673	1.24587	1.18327	1.48743	1.0262	0.975714	1.00417	1.24681	1.66119	1.26062	0.834855	1.89963	1.20921	0.934589	0.937247	1.12298	1.02778	1.18812	1.0201	1.11164	0.996721	1.12449	1.00656	1.25601	0.880299	0.985149	4.90543	1.14208	1.10726	0.96019	1.13929	0.904884	0.628793	1.30667	1.04982	0.98583	1.23096	1.08676	0.993266	1.30667	1.40606	1.32348	0.855556	0.973767	1.16606	1.46513	1.58609	0.911633
GGSPSSPGTPCKARGAPGSC	1.00166	1.01167	1.47702	0.766932	1.13558	0.905473	0.851429	0.988889	1.00567	0.800821	1.01558	0.809959	0.746634	0.870162	0.993062	0.807018	0.985437	0.772727	1.21386	1.00503	0.901679	4.35082	0.790967	1.12131	0.975976	1	0.992574	0.609658	0.811908	0.714511	0.83066	0.824116	0.88946	0.495413	0.946667	0.99565	0.836032	0.958231	1.51699	1.03704	0.946667	1.38788	0.821018	0.933333	0.977265	1.28249	1.21164	0.970199	0.851534
ANPEGENGGVAPPPEAGGSC	0.79602	0.937702	1.33869	1.33865	5.69912	1.13367	0.871429	0.988889	0.878014	1.03491	1.73229	0.836515	1.59608	1.09456	1.24381	0.950067	0.982201	1.02273	1.32277	0.949749	1.01998	0.980328	0.823393	1.00328	0.97973	0.86783	1.2104	1.02213	0.94046	0.802839	0.968509	1.44033	0.90617	0.772759	0.943333	1.02649	0.939271	1.20639	1.13596	1	0.943333	0.824242	1.17241	0.833333	1.34033	1.25542	1.30746	1.37086	0.953581
Hum_6-21_21m	0.834163	0.852321	1.07541	0.816733	0.815575	1.22388	0.958571	0.838889	0.987234	0.829569	0.77762	0.819917	1.89474	0.961293	0.880079	0.74359	0.936893	0.780303	0.794059	1.0603	0.997069	0.980328	1.03301	1.01311	0.789039	0.871571	0.960396	1.01207	0.955345	0.782334	1.06595	1.10021	0.90617	1.56881	1.36	0.833531	0.840081	1.01229	1	1.01684	1.36	0.59596	0.981938	0.888889	0.917104	1.02166	0.841722	0.996689	1.03607
TRHGSPTGPSQWIWQDLGSC	4.8806	1.09804	1.1593	1.39641	0.971327	1.23151	0.995714	1.65278	1.11206	1	1.39235	1.14025	0.9694	1.11024	1.0218	0.927126	1.12621	1.0101	1.36832	0.969849	1.08127	1.30492	1.13839	1.02459	1.1967	1.10973	0.997525	0.607646	0.963464	1.11514	0.948307	1.08773	1.8419	1.10797	1.33333	1.06999	1.06883	0.990172	1.18426	1.04714	1.33333	1.02424	1.00821	1.01111	1.5327	1.05325	0.973924	0.983444	1.14463
PQARQGQGRPEERPGQNGSC	0.830846	0.835939	0.97278	1.15936	0.916106	1.05738	0.947143	0.881944	0.988652	0.825462	0.752125	0.990871	0.966952	1.0779	1.6224	0.74224	1.07282	1.0101	0.809901	0.98995	0.934719	0.95082	0.925304	0.837705	0.734234	0.855362	1.26485	0.991952	0.959405	0.914826	1.07665	0.965489	0.884319	1.5434	0.996667	0.893238	0.834008	1.2285	0.889982	0.680135	0.996667	0.840404	1.01478	0.911111	0.84575	0.908845	0.978775	0.996689	0.876273
IRTRNSSIRAWWKIEVGSC	0.824212	0.948126	1.21374	1.00996	0.860885	1.27131	1.22714	1.12917	0.97305	1.00411	0.838527	1.15021	0.94492	0.988731	0.785927	1.02362	0.94822	1.01515	1.35644	1.0201	0.898481	0.97377	1.37695	1.15902	0.892643	1.0187	0.95297	0.780684	1.19215	1.22871	1.1836	1.16507	1.03342	1.31546	1.40333	0.905496	0.981781	1.23342	1.1449	0.676768	1.40333	1.37374	0.978654	0.955556	1.31445	1.09116	0.938751	0.980132	1.00387
LGEEGTPGQRLEPLLQDGSC	0.799337	1.06726	1.0772	1.00996	0.930973	4.33201	0.864286	1.23889	1.25816	0.967146	1.38385	1.51535	2.18605	1.37776	0.888008	1.22065	0.815534	0.767677	1.56436	0.552764	1.12177	1.94754	0.925304	0.832787	1.0488	0.623441	1.02228	1.44668	1.17997	1.20189	1.06477	1.37131	0.913882	0.844037	1	1.07157	1.02632	1.67568	1.08676	1	1	0.987879	1.38752	0.922222	2.38055	1.2509	0.947241	1.00662	1.50254
FSLPRKDQNFSGNWRHIGSC	1.27695	0.886572	0.979027	1.00199	0.861593	0.930017	0.99	1.08333	4.88794	2.04107	0.790368	1.14357	1.19951	0.88878	0.961348	0.807018	0.94822	1.08586	1.50891	0.979899	0.809486	1.62951	0.917197	1.03115	0.862613	0.982544	1.47277	1.32596	1.17456	1.58202	1.18122	1.15842	1.04113	7.05646	1.31	0.908264	1.38462	1.44963	1.1458	1.56566	1.31	2.63232	1.18719	1.03333	0.626793	1.68231	1.98908	1.01325	1.1529
PPPARRGCTPHLQNRARGSC	1.1476	1.08861	0.8639	1.15538	0.92531	0.92869	0.967143	0.955556	0.838298	1.02259	0.868272	0.974274	0.937576	0.981872	0.985134	0.815789	1.05987	1.21717	0.946535	0.979899	0.816946	0.672131	1.13839	1.00164	0.956456	1.14838	0.992574	0.993964	0.994587	0.943218	0.97445	1.65572	0.886889	1.05857	1.02333	0.866746	0.995951	2.914	0.889088	0.656566	1.02333	1.02424	0.83087	0.966667	0.764603	0.889892	1.20437	1.04305	1.03089
KGSTSVSTLPEGIVGMPGSC	0.814262	1.29759	1.68853	0.97012	1.28425	0.983085	0.987143	1.09444	0.994326	1.03696	1.42068	0.965975	1.23623	1.27389	0.992071	1.06343	0.946602	1	1.21782	0.829146	1.16227	0.986885	0.92762	0.808197	1.05781	0.857855	0.965347	1.03622	1.11367	1.06782	0.969697	0.830769	0.911311	0.340861	0.97	1.06722	0.795547	0.982801	1.07245	0.983165	0.97	1.02626	1.1757	0.988889	1.05421	1.08574	1.44572	1.3245	1.14389
CPARSPPAWSASRRRRPGSC	1.18574	1.03748	1.06203	0.994024	1.08248	0.931343	1.22857	0.968056	1.14184	1.22587	0.858357	0.987552	0.966952	0.99657	1.15064	0.880567	1.11327	1.24242	0.99802	0.979899	0.902212	0.967213	1.37927	0.980328	0.768769	1.13591	1.21782	1.02817	1.19215	1.65615	0.968509	0.995426	1.01285	1.2964	1.01	1.0083	1.01822	1.00983	1.32111	0.986532	1.01	1.00808	1.12479	1.04444	0.823365	1.10379	1.16555	8.63907	0.840711
GRPPSPGARGAGGGRGRGSC	1.33167	5.83569	0.97635	0.794821	0.99115	0.905141	1.13429	0.697222	0.842553	0.809035	0.875354	1.03402	0.959608	0.99657	0.967294	0.954791	0.920712	0.868687	0.788119	0.522613	0.913936	0.986885	0.665895	0.996721	0.982733	0.992519	0.987624	1.0161	0.959405	1.05047	0.942365	1.01455	1.02828	1.07622	0.95	0.98102	0.611336	0.963145	0.896243	0.673401	0.95	0.824242	0.970443	0.977778	0.944386	0.898014	1.36082	1.01656	0.98437
CRHGSWPAPRSLGERRAGSC	1.00498	0.949119	1.05042	1.17131	1.26088	0.825539	1.11286	1.11528	1.0227	0.815195	0.834278	0.944398	0.959608	0.857423	1.10505	1.08165	0.969256	0.762626	0.988119	1.02513	1.07008	0.960656	1.21482	0.985246	1.22673	1.13092	1.01733	0.597586	1.41272	0.780757	1.16221	1.12432	1.04242	0.662668	0.986667	1.07711	0.846154	1.00737	1.05635	0.673401	0.986667	1.15354	0.824302	1.1	0.919902	1.16697	0.972711	0.980132	1.14578
RCRAAGRAPATATQSSRGSC	0.825871	0.944155	0.69701	0.798805	1.05133	0.79403	1.30286	2.86944	0.977305	0.839836	0.845609	0.99751	0.952264	0.974032	1.02577	0.948043	0.820388	0.775253	1.16436	0.969849	1.07221	1.27213	1.76954	0.983607	1.63363	1.00374	0.737624	0.571429	1.81461	0.81388	0.964944	1.07942	1.03213	0.628793	1.02333	1.27442	1.04656	2.21622	0.992844	0.959596	1.02333	0.79798	0.834154	1.02222	0.998251	0.823105	0.724075	0.665563	1.05153
PPAPPAGRPCIRGGRASGSC	1.28192	0.991809	0.804105	1.92032	1.12779	0.952902	0.707143	0.706944	1.01702	1.76797	0.978754	0.809959	0.988984	0.993631	1.16155	0.887314	1.14725	3.20707	0.968317	1.0402	0.843059	1.22623	1.14765	1.10984	0.90015	1.39401	1.20792	1.20322	4.05548	1.63565	0.985146	1.93929	0.90874	1.0494	0.94	1.36338	1.21053	1.19902	1.24955	1.00337	0.94	0.983838	1.15599	1.05556	0.919203	0.897112	1.20437	0.990066	0.653894
GYPACPSHPHPTPHPPGGSC	1.02488	0.954083	7.74833	1.5239	0.755398	3.2995	1.08857	0.927778	0.710638	0.839836	1.12465	0.678838	0.692778	0.687898	0.793855	0.645749	0.982201	0.739899	1.17426	1.02513	0.829736	1.00328	1.74522	1.14098	0.921171	1.22818	2.15842	0.559356	0.956698	0.753943	1.28699	1.00291	1.05527	0.699365	0.986667	0.718466	1.01822	0.977887	2.63059	0.993266	0.986667	0.963636	0.835796	1.03333	0.855544	1.08123	0.976349	0.688742	0.802729
PRGESAFPRPTELRGSLGSC	0.835821	0.94614	0.896921	0.802789	1.00248	0.884909	0.848571	0.827778	1.02553	1.00821	0.966006	0.980913	0.966952	0.989711	0.988107	1.0027	1.55987	1.0202	0.970297	0.969849	0.904343	1.23279	0.826867	0.834426	3.18168	0.871571	0.975248	0.760563	0.952639	0.888013	0.818776	0.996258	0.784062	0.825688	0.99	0.817319	1.03239	0.985258	0.913238	0.700337	0.99	0.793939	1.02299	1.03333	0.948583	0.904332	0.863554	1.01656	0.945044
TARRTTCLRCSWRCCTGGSC	1.02322	1.01315	0.895136	0.954183	0.773097	0.852736	0.835714	1.6125	0.835461	0.833676	0.694051	0.833195	1.22889	0.895639	1.08722	0.733468	0.946602	1.03535	0.992079	1.03518	0.68372	1.52459	1.33874	1.07377	0.821321	0.851621	1.2203	1.69014	1.10961	0.897476	1.06714	0.921414	0.904884	0.914608	0.986667	0.714116	0.987854	0.943489	1.12612	0.6633	0.986667	1.01616	0.973727	1.02222	0.777894	0.798736	0.734991	1.0298	0.909818
KRQGKKGKEEEGKKGLNGSC	0.820896	1.09854	1.45471	0.816733	1.13274	1.23483	1.11	1.09722	1.04539	1.04517	1.20822	0.856432	0.935129	0.975012	0.966303	0.877193	1.00162	0.757576	1.22376	0.552764	1.03011	0.977049	2.13434	1.56066	1.04655	0.997506	1.28713	0.581489	0.837618	1.38644	0.961378	1.15676	0.951157	0.480593	1	1.21985	0.842105	0.997543	0.908766	0.643098	1	1.07879	0.816092	0.922222	0.963973	1.28971	1.01031	0.993377	1.17576
LALQQGLPPVLPRHQLPGSC	0.825871	1.0896	1.09148	8.70319	0.933805	0.882919	0.96	1.28056	1.14043	0.813142	0.983003	0.828216	1.19706	0.880941	0.848365	0.98583	1.10356	1.43434	1.0099	1.01508	0.965095	0.940984	1.01563	0.996721	1.06607	0.850374	1.05446	1.00402	11.2815	0.910095	2.6025	1.09356	8.02828	6.50247	1.01333	1.07552	1.00607	1.23342	2.88283	1.31987	1.01333	0.8	2.44992	1	1.04232	1.00812	0.931474	1.01325	1.17616
SWERPRSAPHGDRPTVSGSC	0.991708	1.27525	0.807675	0.794821	1.27434	0.996683	0.854286	1.05972	1.14326	1.19713	0.709632	0.828216	0.979192	0.967173	0.89891	1.01552	0.847896	0.770202	1.24356	1.02513	1.28484	1.32459	0.938043	31.4984	1.37763	1.01995	1.42079	0.585513	1.01353	1.59621	1.15389	1.00873	1.16838	0.277347	0.996667	1.12179	0.817814	0.972973	1.20036	0.676768	0.996667	0.787879	0.99179	0.988889	0.976565	0.98556	0.704669	0.996689	1.15458
GPGRGPSLRVGGPASPRGSC	11.2421	1.00124	0.986167	0.810757	1.34796	0.848756	1.13143	0.994444	1.10213	1.43737	0.988669	0.871369	0.756426	0.984811	0.989098	1.15789	0.911003	0.967172	1.08119	0.964824	1.46283	0.947541	0.918356	1.13115	1.5503	1.00374	1.01485	0.589537	0.814614	0.771293	1.06595	0.80499	1.12982	0.275229	1	1.21352	1.02227	1.02948	0.988372	1.01347	1	1.62828	0.844007	1.01111	1.17244	1.00271	0.960582	1.81457	1.24997
FSPPWDCSTITGTHHRCGSC	0.983416	0.773393	1.09058	1.02191	1.40602	1.29353	0.981429	0.990278	0.838298	7.68789	1.00708	3.43402	1.10159	0.88584	1.18236	1.1498	1.11003	0.977273	0.79802	0.974874	1.21769	2.20656	0.707585	0.990164	0.985736	1.1783	0.982673	1.12676	0.939107	1.23975	1.21806	0.581289	1.03342	11.5709	1.32	0.82325	0.795547	0.980344	1.05277	0.922559	1.32	1.16566	1.16913	1.18889	0.898216	2.32581	0.971498	0.993377	0.735975
PTPRGRRRGRRCWRSWRGSC	43.4859	1.46339	2.34717	1.38845	1.07327	1.10448	1.38429	1.94722	1.19149	1.52772	0.98017	2.19585	1.19217	1.24841	1.07532	0.873144	1.35599	0.987374	1.36832	1.90955	1.23954	0.95082	1.34684	2.74426	1.27327	1.11347	8.30693	0.605634	2.73342	3.5142	1.27035	1.48857	1.6401	0.620325	0.97	0.930407	2.18016	1.14251	2.60376	1.99327	0.97	3.36364	0.824302	0.977778	2.20217	0.906137	2.62341	10.606	1.62892
PLTPSPGSAPDPLPTATGSC	0.829187	1.00819	0.905846	1.7012	1.21487	1.06202	0.827143	0.690278	1	0.833676	0.998584	1.10705	2.10037	1.03577	1	0.890013	0.815534	1.02525	0.837624	0.909548	0.922462	1.31148	0.826867	0.659016	0.831081	0.892768	1.2302	0.975855	1.97158	0.899054	0.819964	1.69979	0.947301	1.09739	0.986667	0.992883	0.817814	0.965602	0.903399	0.717172	0.986667	0.832323	0.978654	1.13333	1.00735	1.03339	1.30625	1	0.672986
TPRRPPGPRGPAARGGAGSC	1.00332	0.816083	1.19232	0.792829	0.993274	1.04113	0.991429	0.844444	1.16454	0.833676	0.858357	0.9361	0.998776	0.961293	0.895937	0.818489	0.94822	1.00253	0.966337	1.02513	1.1271	0.963934	1.13376	0.985246	0.915916	0.74813	0.957921	0.774648	1.21922	0.936909	0.96732	1.21746	0.90874	1.07975	0.976667	1.03677	1.03846	1.01229	0.898032	0.707071	0.976667	0.79596	1.02463	0.744444	0.962574	0.807762	0.834445	0.963576	1.3898
GASRPTRARPAANKSEGGSC	0.830846	0.896004	0.712182	0.996016	1.20142	0.956551	0.985714	0.838889	0.998582	1.26489	0.703966	0.853112	0.741738	0.960314	1.10109	1.15317	0.796117	0.755051	1.21386	1.0603	1.18892	0.967213	0.817603	0.998361	1.27027	0.886534	0.980198	0.414487	0.838972	0.641956	0.955437	0.906445	0.892031	0.280875	1.34333	1.23448	0.981781	7.34644	0.900716	1.03704	1.34333	1.03232	0.825944	1.06667	0.980063	1.06408	0.583384	1.00662	1.21865
VFAWPPPKRCLKLSIWSGSC	0.970149	0.970961	1.01116	4.57371	0.783717	1.19436	1.06571	1.20972	1.10922	1.154	0.825779	0.967635	0.986536	0.863302	0.887017	0.940621	0.985437	0.987374	1.15248	1.03015	0.854783	1.01311	1.26346	1.26393	0.805556	1.09726	1.18317	1.167	1.03789	2.42587	1.05882	14.8383	1.02828	1.62174	1.32	0.85607	0.959514	1.18919	1.42308	1.00337	1.32	1	0.960591	1	1.25918	1.10108	1.10006	1.00331	1.06625
WRRRQGQRCSFWVTQPTGSC	1.09784	1.29312	1.08344	1.18526	1.12496	1.57612	2.28143	1.13333	1.12482	1.02669	1.12465	0.970954	1.46879	0.968153	1.00198	1.1498	1.14078	0.979798	1.17624	1.52261	0.998668	1.29508	1.1187	1.13934	1.43018	1.24065	1.00248	0.591549	1.05277	0.835962	1.28342	1.00374	1.04113	1.24277	0.94	1.10241	1.01822	0.980344	0.984794	1.07071	0.94	1.03636	0.807882	1.11111	1.25638	1	1.09278	1.00331	1.53877
PANCGARGSLRRFRRAGGSC	1.30182	1.44006	0.904953	0.998008	1.82301	1.20464	1.76143	1.21667	1.42695	1.20739	1.19688	1.12365	1.20441	1.18765	1.4995	1.05803	2.14725	1.23485	1.38614	1.03015	1.43725	0.747541	1.20903	1.69672	1.48348	1.09975	1.18069	0.983903	2.61705	1.46845	0.969697	0.927235	1.13496	0.51235	0.956667	1.3796	1.22065	1.2285	0.90966	0.942761	0.956667	1.53131	1.16749	1.06667	1.26967	1.18592	1.80109	1.63245	1.51618
PRARCAPPAGRPLFRILGSC	1.45771	0.942666	0.807675	3.34064	1.00248	1.10448	1.12714	1.09028	0.974468	0.811088	1.72946	1.12199	1.00857	0.99853	1.62438	0.817139	1.1068	0.80303	1.20198	1.01508	1.09779	0.901639	1.16503	1.14918	1.12387	1.24314	1.21782	1.67002	1.1908	1.27918	2.694	1.1659	1.01028	0.740296	0.99	1.00356	0.991903	1.02948	0.907871	0.670034	0.99	1.15758	0.842365	0.966667	1.10598	0.904332	0.969072	1.33444	0.921515
WSCSSITGAAGNLNTTSGSC	1.32504	1.09854	0.974565	1.09761	1.00389	1.13765	0.97	2.84306	1.1234	1.03901	1.38385	0.828216	77.1799	1.1318	0.998018	1.83131	0.970874	0.775253	2.39208	1.02513	1.00773	0.980328	0.922988	1.13443	1.06006	0.741895	1.0099	1.74044	1.20704	1.2776	1.99525	1.07692	2.99743	1.87156	2.88	1.09529	1.5749	1.4398	0.90966	1.29966	2.88	1.74343	1.3202	1.04444	1.06261	1.08664	0.838084	1.28808	1.01476
KFFWMEMRYLCGSMTQFGSC	0.981758	1.242	4.71397	1.01793	0.854513	1.54793	1.13286	1.39028	0.997163	1.36345	1.11615	1.13195	1.459	2.6928	0.974232	1.21997	0.956311	0.987374	1.21188	1.00503	0.969891	1.57377	2.19456	1.14754	1.02778	37.7007	3.21535	0.983903	1.30041	1.8612	1.06239	1.09439	1.15296	2.43966	0.98	1.01898	1.17814	0.987715	0.906977	1.02357	0.98	0.989899	0.98358	1.02222	1.10038	1.16245	0.844148	0.986755	1.23982
SQKEGNIIKRKKRREKRGSC	1.01493	0.706875	1.33244	1.45219	1.14619	0.903814	1.12286	1.15556	1.00142	1.19713	0.866856	1.45726	0.974296	0.976972	1.10605	0.966262	0.828479	1.18182	0.950495	0.98995	1.1223	0.983607	0.988998	1.13607	1.18619	1.14838	1.24257	1.20724	1.0636	1.08675	0.950683	0.826611	0.998715	1.45378	0.993333	1.06168	0.6417	0.990172	0.906977	1.00673	0.993333	1.0303	0.958949	0.944444	0.851347	0.912455	1.208	1	1.23068
ASWGSCCCCSPSPFPAGGSC	1.17413	1.23505	0.879072	1.14143	1.14336	2.42653	0.717143	1.08333	1.40142	1.18686	0.961756	0.821577	1.20441	0.99559	1.2894	1.01889	0.953074	0.775253	0.994059	1.0201	0.700773	1.62951	0.828025	0.822951	0.954204	0.975062	1.19554	1.26761	1.07037	1.80442	0.964944	0.992931	1.02442	1.91814	1.32333	0.705022	1.90283	1.23833	1.06977	1.07407	1.32333	0.987879	1.17077	1.12222	0.909409	1.06588	1.08914	0.983444	0.459615
LPGHPRRPAVPGAERREGSC	1.00166	1.84909	1.0888	0.790837	1.13416	0.9466	1.11286	0.977778	0.719149	0.63655	1.10198	4.09959	1.56916	0.798628	1.01685	1.0803	1.09547	0.883838	0.956436	0.547739	1.48788	0.970492	0.694847	0.852459	0.914414	81.7145	1	0.987928	0.820027	0.744479	19.6791	0.671102	0.907455	1.12915	1.85667	2.57098	0.773279	0.970516	1.16905	0.693603	1.85667	0.814141	6.07718	1.08889	0.844351	0.911552	1.09763	0.983444	0.985648
GGVARAPKWPPPVPAGGGSC	2.1874	0.95309	1.24676	2.64143	1.29699	1.02653	1.11857	0.9875	1.00426	1.19918	0.556657	0.843154	0.790698	0.981872	1.27552	1.22335	0.81068	0.795455	1.73861	1.05025	3.4639	0.977049	0.926462	1.00656	1.07057	0.86409	1.33911	0.788732	1.32747	0.768139	1.17409	2.7659	1.14781	0.357798	1.28333	1.11309	0.84413	1.00983	1.03041	0.659933	1.28333	1.12121	0.975369	0.822222	1.15285	1.25903	0.960582	0.983444	1.1771
SPPAAPPRPDPGRAALPGSC	1.02488	0.929759	0.9112	6.96813	0.779469	0.793035	0.837143	0.823611	1.01702	0.823409	0.728045	0.954357	2	0.980892	0.798811	0.889339	1.19579	0.964646	0.954455	0.964824	0.730083	0.996721	0.899826	1.08033	0.736486	0.746883	0.712871	0.987928	0.97429	1.6877	0.962567	28.6071	0.77635	1.05999	0.98	0.775801	0.997976	1.01229	0.916816	1.0404	0.98	1.02626	0.977011	0.888889	0.684155	0.916968	0.960582	0.990066	1.02921
RRAGRPLLVCHPAHGGVGSC	0.9801	1.16456	1.07988	1.00797	0.843894	0.870315	0.851429	1.09306	1	0.811088	0.852691	0.989212	1.18237	0.877021	1.09415	1.60391	1.07929	0.984848	1.00792	1.0201	0.974687	1.2623	3.05038	1.28525	1.08709	1.14963	1.02228	0.422535	1.03789	1.05363	0.825906	0.925572	0.910026	0.712773	0.96	1.03321	0.997976	1.00737	1	0.659933	0.96	0.991919	0.812808	1.02222	1.31375	0.92148	0.994542	0.983444	1.20083
PPASTEPRGAAWPECAGGSC	1.13267	1.0067	1.2539	2.54781	1.27788	1.26866	1.02714	0.831944	0.992908	1.22382	1.24504	0.829876	0.756426	1.09456	1.26462	1.01754	3.55178	0.739899	1.17822	1.0201	1.22249	1.28852	0.926462	0.955738	1.73048	0.981297	0.967822	0.826962	0.837618	0.791798	1.37017	1.07193	1.14396	0.486239	2.26	0.988928	0.937247	0.980344	1.23971	1.01684	2.26	1.17778	0.957307	0.988889	1.40329	1.43682	0.862341	0.980132	0.826729
QCPPCPSAGPASPLPSPGSC	0.842454	1.2142	0.987059	0.818725	0.776637	0.991376	2.33429	1.01667	1.1305	0.800821	0.970255	4.82988	0.9694	0.89074	0.888999	0.745614	0.977346	1	0.954455	1.01005	1.00133	0.967213	0.956572	1.01148	0.838589	1.38778	0.970297	0.782696	1.01488	0.891167	0.969697	0.725988	1.18123	1.65561	0.996667	0.978252	0.831984	0.965602	9.45886	0.996633	0.996667	1.16364	0.990148	0.833333	0.922001	0.986462	0.858702	0.976821	0.911163
EEGRPPRARPPPPTTGRGSC	0.995025	1.27774	1.06292	12.5239	1.05274	1.03881	1.12286	0.836111	0.866667	1.24641	0.967422	1.86224	1.18727	0.878981	1.05946	0.993927	0.966019	1.25505	0.774257	1.50251	0.849987	0.911475	0.68095	0.827869	0.929429	0.899002	0.955446	1.24145	1.07713	3.45268	0.947118	37.9152	0.791774	1.28582	0.956667	0.902728	0.785425	0.960688	0.809481	0.683502	0.956667	0.808081	0.985222	0.966667	0.847149	1.00542	0.993329	0.990066	0.825048
SRRQGAQNEGVLGHNHQGSC	1.00995	1.12733	1.00491	1.18725	1.34442	0.953234	0.965714	1.66944	1.15177	1.02053	0.71813	0.834855	1.60588	1.10828	1.10505	0.943995	0.763754	0.734848	1.18416	0.98995	1.14202	1.28852	1.06891	1.26066	0.908408	1.52244	1.41337	0.583501	0.801083	0.76183	0.950683	1.20748	1.18123	0.674665	0.983333	1.13958	1.01012	0.987715	1.07156	0.676768	0.983333	0.868687	1.01314	1.01111	0.991256	0.790614	0.716798	4.68543	1.23324
AHQARRHGQRGSRGRAPGSC	0.9801	0.890544	1.17715	0.808765	1.05628	1.07761	1.12143	1.29722	8.06809	0.404517	1.17705	3.10705	1.35863	0.992651	1.10109	1.19231	1.43204	1.23737	0.990099	0.974874	1.34879	1.02295	1.14881	0.834426	1.0991	0.997506	0.987624	1	0.705007	1.06625	1.12894	0.486486	0.931877	1.91037	1.00667	1.30328	0.793522	0.977887	0.80322	0.710438	1.00667	1.01818	1.16749	1.16667	1.03952	0.803249	1.02971	0.937086	1.34106
RRLPPAAGLPVTGSPRSGSC	0.832504	1.03053	0.98349	0.788845	0.92885	0.875622	1.14714	1.24167	1.25816	0.843943	1.11898	0.831535	0.959608	1.08672	0.893954	1.15385	1.11974	0.775253	0.974257	0.984925	1.0786	1	1.44412	0.809836	1.14414	0.764339	0.977723	0.756539	0.803789	0.933754	0.884135	0.898129	1.11311	1.20466	1.01	1.25109	1.02024	0.970516	0.813953	1.05051	1.01	0.806061	0.952381	0.922222	1.16964	0.811372	0.828381	0.65894	1.39894
SLAKGARKNSWLNQFKLGSC	0.971808	0.834947	0.999554	0.972112	0.572743	0.835489	0.951429	0.85	1.61135	0.983573	0.832861	0.816598	0.962056	0.88682	0.773043	0.855601	0.92233	0.979798	1.11683	0.939698	0.742339	1.27541	0.924146	0.97377	0.955706	0.889027	1.44307	0.983903	0.932341	0.777603	0.956625	1.09023	0.796915	11.7212	0.986667	1.06366	1.02834	0.995086	0.915921	2.16835	0.986667	0.983838	1.01642	0.855556	0.719133	0.818592	0.972711	1.01987	1.20514
LEKALLALFIWPQHSYEGSC	0.9801	0.853313	1.30567	1.0757	1.11858	1.25771	0.954286	1.05833	1.04681	0.433265	1.21955	2.96598	1.25826	0.991671	1.10109	1.26518	1.25243	1.2601	0.792079	0.959799	1.32321	0.622951	1.02142	0.821311	0.975225	1.00998	0.943069	1.25956	0.686062	0.878549	1.28105	0.589605	1.08355	1.90402	1.02333	1.29775	0.797571	0.982801	0.820215	0.73064	1.02333	1.0101	0.985222	1.17778	0.994054	0.906137	1.094	0.986755	1.04279
PAAPSRTGSLPAAAGPGGSC	0.825871	0.841896	0.787149	1.0239	1.04708	0.813267	0.878571	0.680556	0.974468	1.00205	0.713881	0.836515	0.766218	1.0681	0.877106	0.954791	0.823625	0.757576	1.02376	0.939698	0.906475	0.95082	0.804864	0.814754	0.948949	0.995012	1	0.593561	2.28146	0.637224	0.961378	0.998753	0.904884	0.275229	0.98	1.01542	0.997976	0.955774	0.886404	0.653199	0.98	0.818182	0.81445	0.944444	0.920602	1.04152	0.608854	0.943709	0.891062
MSTSPTPLPRCATTPSTGSC	1.53234	0.953586	2.61044	0.812749	0.928142	0.746932	9.86143	0.686111	0.67234	0.800821	0.691218	2.00332	14.377	1.45027	0.988107	0.802294	0.634304	0.79798	0.752475	0.512563	0.844658	2.58033	6.33237	0.995082	0.602853	0.874065	0.868812	1.01811	1.71854	0.66877	1.02911	0.663617	1.03085	1.25829	0.976667	0.758007	0.61336	0.977887	0.801431	0.690236	0.976667	0.989899	1.00657	0.9	0.910808	1.00271	1.40934	0.990066	0.611005
RCRPWWGAPCSTTRRPGGSC	1.29187	1.23058	1.07898	1.52191	0.911858	1.20199	1.13143	1.19861	1.2	1.05749	1.00567	1.14025	0.9694	1.1367	1.16155	0.980432	1.14725	0.972222	1.3604	1.40201	1.63602	3.87541	1.41401	1.42787	1.3018	1.2182	1.07426	0.617706	1.29364	1.91956	1.08497	0.994595	1.1671	2.03176	0.993333	0.9138	1.23077	0.990172	2.0814	1.0404	0.993333	2.32525	0.960591	1.07778	1.18013	0.911552	0.999394	1.24503	1.09684
ILRSFMKLYHSLVMCLRGSC	0.983416	1.28518	2.60152	1.00398	0.989027	1.17048	1.12286	1.35278	1.01844	1.02669	1.13456	0.793361	1.45655	1.17687	0.97225	1.11943	0.923948	1.26515	1.1703	1	1.03064	1.60984	2.34047	0.959016	1.53153	0.997506	0.715347	0.583501	1.11908	1.1388	1.08259	1.04615	1.02828	0.989414	0.96	1.1036	1.31781	0.970516	0.89356	0.659933	0.96	1.0101	0.963875	1.05556	1.90556	0.90343	0.956944	0.682119	1.50146
FLSHLSYLRVQSIWRKLGSC	0.998342	1.0479	0.804998	1.01394	1.14761	1.06468	1.37	1.09722	1.14043	1.04107	0.703966	1.11867	0.966952	1.06516	1.25966	1.12551	1.21197	0.924242	1.18614	1.01508	1.58646	1.28525	1.04343	1.29508	1.33634	1.13092	1.22525	0.591549	1.09337	1.24132	1.08378	1.18669	1.01542	1.13479	1.33	1.10281	1.00202	1.26781	1.09123	1.0202	1.33	0.985859	0.977011	1	0.966072	0.898917	0.973924	1.2649	1.22396
PRRPGPRPRARSPAPCPGSC	1.02156	1.09109	1.17894	0.964143	1.0046	1.72703	1.11429	0.995833	0.98156	0.817248	1.51558	2.52282	0.986536	0.794708	1.111	1.07152	0.962783	1.21717	1.2495	1.01005	1.06741	1.54426	1.03069	1.00164	1.0533	1.12219	1.2203	1.01006	1.05683	1.17666	0.812834	1.05696	1.14524	1.06563	0.97	1.17675	0.603239	0.948403	14.4821	0.683502	0.97	1.1899	0.944171	1.05556	1.24869	0.891697	1.18496	0.996689	1.10887
TMNGGREDLIGQDITIRGSC	0.956882	0.877637	1.05846	1.60359	0.923894	0.866667	1.28143	1.09444	1.00284	1.62012	0.983003	0.846473	0.998776	1.09946	0.988107	1.22132	0.988673	1.01768	1.17624	1.48241	16.0405	1	1.07701	1.77377	1.48874	1.2419	0.75495	1.23139	1.08119	0.955836	1.20143	1.07609	1.1401	0.984474	1.30667	0.895216	1.39271	1.24079	0.993739	1.04377	1.30667	1.0202	1.07061	1.11111	1.11368	1.10018	0.972711	1.03974	1.14746
PIGVASAAARRPSPAPRGSC	0.986733	0.983371	0.890674	0.992032	1.33381	0.945274	1.18714	0.955556	0.841135	2.55441	1.00283	1.48382	0.974296	1.03969	1.09613	1.17949	1.16019	1.0202	0.786139	0.507538	0.971489	0.967213	0.885929	0.940984	1.11036	0.881546	0.980198	1.00402	0.807848	1.01577	0.981581	0.656133	1.02314	0.980946	0.926667	0.956109	0.601215	1.21867	0.802326	0.707071	0.926667	1.21414	1.15435	1.13333	0.772998	0.754513	1.1231	0.682119	0.95943
GRAPRAGGTTGAPPQPSGSC	1.00663	0.796724	0.897813	0.798805	0.91823	1.84809	0.854286	0.706944	1.07376	0.839836	1.01841	1.99502	1.22889	0.77315	0.863231	1.01619	16.9773	0.757576	0.79604	1.01005	1.10258	0.970492	0.567458	0.832787	0.768018	0.987531	1.00743	0.987928	0.956698	0.760252	0.822341	0.913098	1.02699	1.15385	0.93	0.820087	0.58502	0.970516	1.11896	0.710438	0.93	0.812121	0.996716	1.02222	0.780693	11.3971	1.32808	1.0298	0.803065
LRAGSRRSHSSQVRDTAGSC	0.631841	1.17945	0.987952	0.772908	0.916106	0.894196	1.07286	0.966667	1.7617	0.583162	1.15156	1.50705	1.00367	0.848604	0.831516	1.07827	1.13269	0.800505	0.788119	0.98995	1.24167	0.960656	0.941517	0.811475	0.97973	0.899002	0.992574	0.738431	0.799729	0.77918	1.06477	0.740956	1.0347	0.900494	1.04667	1.04547	0.821862	1.00491	0.735242	0.96633	1.04667	1.00808	0.981938	0.988889	1.05002	0.913357	0.955731	0.993377	1.18873
AEQSRAAGRRGQTRKSRGSC	1.18076	1.0618	1.53592	3.06972	1.29345	0.86932	1.77143	0.990278	0.988652	1.05339	1.14306	0.967635	0.71481	0.982852	1.10406	1.04453	1.0534	1.43687	1.30099	1.03015	1.00666	1.01639	1.33642	1.26066	1.28904	0.871571	1.46287	0.995976	1.18133	1.55363	0.811646	1.06029	1.01285	0.913197	0.956667	1.10637	0.919028	0.977887	0.899821	1.01347	0.956667	1.12121	1.1445	1.1	0.960476	1.23105	1.34384	1.31788	1.4579
AGGRRSAVGGRPAFLVAGSC	1.00498	1.20079	0.883534	0.998008	1.49239	0.987065	1.07	1.26389	1.25106	1.21355	1.28329	1.58008	1.21175	1.35718	1.08622	1.31849	1.46602	1.04545	0.972277	1.01508	1.25713	0.967213	0.925304	0.819672	0.995495	0.778055	1.23515	1.23541	0.893099	0.787066	1.06595	0.731809	1.03085	1.08186	1.39	1.30605	0.580972	0.958231	0.999106	1.01684	1.39	0.812121	1.32512	0.988889	0.945785	0.896209	1.62159	1.35099	1.34738
SGPPPSPSAPGRGASGAGSC	0.996683	1.06627	0.729139	1.03386	0.999646	0.895854	0.838571	0.979167	0.965957	18.4846	1.02833	0.848133	0.746634	0.989711	0.893954	0.742915	0.797735	2.42424	1.23564	1.04523	0.859579	0.970492	0.819919	0.968852	0.912162	1.00249	1.01733	0.597586	0.803789	0.804416	0.697564	1.27817	0.899743	0.42343	0.986667	0.850929	0.827935	1	0.89356	0.62963	0.986667	0.987879	0.82266	0.966667	1.0738	0.963899	0.5943	0.996689	0.809855
GEHGQGRQLYRLAAHRRGSC	1.01327	0.95309	1.10843	0.796813	0.990442	0.920066	1.34857	0.897222	1.11489	0.823409	1.02125	0.987552	1.26316	1.07006	0.777998	0.890688	1.4644	1.14141	0.970297	0.994975	1.06368	0.967213	0.787493	1.00328	1.30706	0.887781	0.955446	1.05231	0.960758	0.774448	0.951872	1.25821	0.872751	1.14185	0.963333	1.03242	0.997976	1.27764	0.854204	0.855219	0.963333	0.824242	1.78982	1.03333	1.14516	1	0.851425	0.983444	1.37259
HFPWRGQGSGGRAAPPQGSC	29.791	2.00397	0.905846	0.86255	0.930265	0.769818	0.841429	0.858333	1.08511	0.991786	0.954674	1.64647	1.16769	0.986771	0.882061	0.669366	0.791262	0.772727	0.831683	1	0.927791	1.3082	1.01563	0.822951	0.93994	0.862843	1.21287	0.987928	16.0027	0.892744	0.834225	0.730146	0.922879	1.05646	1.05	0.825227	0.834008	0.702703	1.04472	2.83838	1.05	0.945455	1.38588	1	0.770899	1.04513	0.988478	1.68543	0.788545
EGRDHPVPAQAVQFSSHGSC	0.936982	0.883098	0.957608	1.19124	1.19717	1.11111	0.857143	0.9625	1.12908	1.03491	1.6728	1.00913	1.2142	1.26507	1.11199	1.00202	0.941748	0.989899	1.6	1.05025	1.13403	1.31475	0.797915	1.10984	1.32883	1.11845	0.975248	0.629779	0.953992	1.2224	1.06595	1.16757	0.881748	0.354975	1.35667	1.14195	1.00405	0.810811	1.3703	0.96633	1.35667	0.771717	0.988506	1.02222	1.47464	1.14711	0.909642	0.97351	0.967631
HRPPRTKWPSQCLLHSSGSC	0.834163	1.27575	0.800535	1.05179	1.06124	0.989055	1.02286	1.09861	1	1.87064	0.991501	1.02573	0.749082	1.08476	1.0892	1.0135	0.932039	0.777778	1.36436	1.01508	1.11591	1.00328	0.909091	1.00656	1.65916	1.10723	1.02228	0.607646	0.803789	1.07256	1.18241	0.987942	0.897172	0.41849	1.35333	1.07473	1.03846	0.995086	1.15742	0.676768	1.35333	1.2101	0.801314	1.03333	1.17524	7.08213	0.847787	0.976821	1.24238
GVFAEGPISPCVAALGGGSC	1.01161	1.13031	0.939759	0.994024	1.35504	1.19635	1.01286	0.852778	1.12482	1.03696	0.947592	1.1751	0.734394	1.34738	1.30426	1.21862	2.20712	0.906566	1.21386	1	1.24327	4.13443	0.690214	0.814754	1.50826	1.09352	0.992574	0.593561	0.834912	1.17981	1.04456	1.00956	1.06684	1.47848	1.33333	1.14156	1.03239	1.25553	4.38104	1.07071	1.33333	1.7596	1.02627	1.1	0.985659	1.1796	0.728927	0.97351	1.03741
PTRGAPPPPARPPARGPGSC	7.92703	0.85381	1.7394	2.66932	0.776637	0.991708	0.984286	0.994444	0.965957	1.34702	0.720963	0.848133	0.959608	0.984811	0.936571	0.871795	1.18285	1.0101	1.01584	1	1.06581	0.980328	1.24378	2.00328	1.13138	1.21571	3.83168	0.790744	1.23139	1.74448	1.1527	1.67318	1.13496	0.831334	0.933333	0.943851	1.20445	0.982801	0.900716	1.25589	0.933333	2.37778	0.932677	1.04444	1.60756	0.798736	0.999394	6.92053	1.16238
RAPCPAWLPPWLGPSGSC	1.12106	0.955572	1.05846	1.19323	0.99469	1.93731	1.11	0.975	0.990071	1.01848	1.10482	2.92282	1.01836	1.00147	1.09415	0.999325	0.97411	0.780303	0.934653	1.01508	1.11164	1.59672	1.02374	1.02295	0.903153	0.983791	1.25743	1.03018	1.23275	1.34543	1.06952	1.07277	1.08869	5.03952	1.36667	0.988928	1.00607	1.2629	12.8569	1.03704	1.36667	0.993939	1.02463	1.13333	0.983561	1.05325	1.19951	0.993377	0.819603
SPKENPRGRRIYGYPACGSC	1	1.09705	0.975457	0.780876	0.99115	0.897844	1.00429	1.05833	1.5234	1.01848	0.851275	0.833195	0.949816	0.879961	0.89891	0.835358	0.943366	0.80303	1.20792	1.0402	0.970424	0.960656	0.718008	1.11311	0.984985	1.09975	1.43812	0.60161	1.2774	0.944795	0.989899	1.07526	3.89717	1.10162	0.99	0.919731	1.0081	0.977887	1.0805	0.693603	0.99	1.00606	0.812808	1.04444	1.18643	0.924188	0.847787	0.927152	1.02081
TLSRSSSPASAAPAAGSGSC	0.79602	0.845371	0.984382	1.01793	0.858761	0.73068	0.858571	1.00694	0.692199	0.821355	0.73796	0.831535	0.986536	0.875061	0.782953	0.890688	0.964401	0.954545	0.988119	1.00503	12.5915	1	0.995947	0.998361	1.04354	1.15461	0.69802	0.561368	1.08525	0.790221	0.961378	0.920582	0.938303	0.622442	0.946667	1.03045	0.807692	0.97543	0.78712	0.626263	0.946667	0.8	0.794745	0.955556	1.05072	0.91426	0.861128	1.00662	1.23855
ACSGTRTPPRRRPRAGSGSC	0.80597	1.04393	0.994199	1.00797	1.50159	0.962521	0.965714	0.865278	1.14326	0.776181	1.12748	1.16349	0.99388	0.972073	1.08028	1.07287	1.27994	1.21717	0.809901	1.0201	1.1207	1.28525	1.21367	0.942623	1.10435	0.839152	1.19554	1.42052	0.933694	0.763407	0.799762	0.982952	0.912596	1.9873	0.91	1.15817	0.82996	1.2457	1.71377	0.713805	0.91	0.979798	1.15107	0.966667	0.686254	0.766245	1.84839	1.01987	1.35001
TGRPGPVPSALSPVLREGSC	1.02819	0.968975	0.798751	0.998008	1.21487	0.988391	1.01714	1.09861	1.00709	0.835729	0.830028	0.960996	0.722154	1.09652	0.999009	1.06208	0.775081	0.762626	1.22178	1.03518	1.33173	1.3377	1.02953	1.01639	1.53904	0.990025	1.02228	0.780684	0.822733	0.916404	1.17053	1.07942	1.03213	0.278052	1.36333	1.18743	0.912955	0.987715	1	0.632997	1.36333	1.22424	1	1.04444	1.29276	0.810469	0.718011	1.00331	1.28796
PKRRKLRKNSNLSHMMIGSC	0.817579	1.04344	1.45828	1.15936	0.91115	1.0063	1.07	1.23194	0.846809	0.821355	1.08924	0.951037	0.99388	1.24841	0.968285	1.08502	0.959547	1.23485	1.16832	0.984925	1.02531	0.927869	0.961204	1.00164	1.30105	1.11222	0.975248	0.579477	0.925575	1.08833	1.24064	1.00541	1.01928	0.712773	0.996667	1.11902	1.417	0.995086	0.897138	0.670034	0.996667	1.17172	0.978654	1.02222	1.43827	0.901625	0.949666	0.993377	1.78878
KSITQQRHQKAVQVLQVGSC	0.966833	1.05535	0.814815	0.826693	0.935221	0.927032	0.941429	1.20278	0.88227	3.09856	1.08924	0.809959	1.153	1.07006	0.984143	1.05263	0.802589	0.984848	1.17228	0.974874	0.868638	1.00984	1.49624	0.808197	1.0015	0.992519	0.863861	0.977867	0.953992	1.22082	1.05051	1.59335	1.02571	0.982357	2.27333	0.888493	0.977733	1.39803	1.23882	1.05387	2.27333	0.844444	1.0312	0.9	0.906611	0.99639	1.10734	0.97351	1.11129
PPDPGPPDPLAARRTPRGSC	0.842454	0.918838	0.884427	6.9741	0.848142	1.066	1.00857	1.10556	0.866667	1.01027	0.873938	0.831535	1.16279	0.77511	0.892963	1.18556	0.940129	0.987374	2.28119	0.964824	0.792966	1.27541	0.817603	0.808197	0.861862	0.998753	0.985149	1.39437	1.05548	0.929022	0.969697	28.958	0.758355	8.39097	0.903333	0.909055	1.39676	0.923833	0.904293	0.96633	0.903333	1.17172	0.995074	0.944444	0.977964	0.990975	1.094	1.00662	0.852072
KKPLRKSSQLRRSWRNAGSC	1.12769	1.18392	1.34583	1.18924	1.55823	0.989718	1.82143	1.33611	1.45532	1.23409	1.13881	1.40581	1.17993	1.7609	1.18038	1.27868	1.40453	1.13889	1.34257	0.974874	1.26512	0.996721	1.54256	1.41639	1.33934	1.10848	1.39356	0.806841	1.69012	1.80284	1.18598	1.06778	1.13239	0.820042	0.966667	1.4654	1.30162	1.22113	1.1458	0.656566	0.966667	1.39798	1.02463	1.97778	1.2249	0.879964	1.32444	1.34437	1.61171
PPPCPLGGPAPPPTSSPGSC	0.981758	1.2554	0.811245	3.08765	0.932389	1.07131	0.885714	0.833333	0.86383	1.01437	1.00425	0.964315	1.4541	1.13964	0.99108	0.898111	2.17961	0.936869	0.968317	0.964824	0.752998	0.977049	1.02837	1.07377	0.777778	1.26683	1.02475	1	1.0866	1.61199	0.831848	4.24865	1.00771	1.13832	1.32333	0.965994	1.19231	1.02211	24.161	0.646465	1.32333	0.967677	1.16092	0.811111	0.854844	1.13989	0.791995	0.986755	0.661692
PGLSSLSLSSSSTPSTGGSC	1.08624	1.7384	0.971888	1	1.4754	1.16186	0.997143	1.10694	1.02837	1.03901	1.27054	0.984232	1.44431	1.30524	1.41229	1.25641	1.26052	1	1.75248	0.939698	1.38183	0.980328	0.92183	0.814754	1.0518	0.971322	0.935644	0.788732	0.584574	1.18297	1.19905	0.910603	2.22751	0.426253	1.33333	1.35469	1.02632	0.997543	0.981216	1.01347	1.33333	1	0.977011	1.17778	13.1794	1.93502	1.943	0.960265	1.30194
TVKKNRIKMYKLLFNYVGSC	0.852405	1.14222	1.07184	1.16335	1.11788	1	1.25143	1.41389	1.40284	0.835729	1.23654	0.819917	1.43452	1.19255	1.23786	1.54723	1.43366	1.19192	1.16436	0.984925	1.33014	1.00328	1.16155	1.17541	1.59009	0.744389	0.987624	1.41247	1.2111	0.902208	0.814023	0.997089	1.04884	1.26323	1	1.39067	1.05668	0.992629	0.705725	1	1	0.80202	1.15435	1.12222	1.32354	0.808664	1.39964	0.980132	1.53534
SPPRPAPRRSRRAAPWRGSC	0.978441	0.923802	1.14145	1.44024	0.929558	1.00862	1.21714	0.998611	1.10638	0.821355	0.998584	0.951037	1.00612	1.0779	0.976214	0.762483	1.40777	1.0303	0.974257	1.00503	1.03384	0.993443	1.1824	1.13279	0.910661	0.854115	1.21287	1.41046	1.68606	1.47476	0.944742	3.66403	1.01414	1.55752	0.996667	1.08146	1.00202	1.26536	1.00179	1.0101	0.996667	0.822222	1.18062	1	0.839454	0.90704	0.998181	0.993377	1.40513
RAWGWTAGAGAGPRLCPGSC	0.993367	0.888558	1.0772	0.986056	0.843894	1.1476	2.08857	1.07917	0.848227	0.823409	1.11331	1.34606	1.16279	0.975012	1.1001	1.23549	1.27346	1.00253	1.18614	0.557789	1.08287	0.957377	2.43196	0.97377	1.18393	0.98005	0.965347	0.995976	0.958051	1.06625	1.19073	0.513929	1.02057	1.20113	0.966667	1.04824	0.973684	1.22604	1.04383	0.993266	0.966667	0.983838	1.17241	1.06667	0.977964	1.03971	1.1037	1.00331	1.01012
PRAPARHPLPPPRATQQGSC	0.99005	0.749566	1.08523	0.966135	1.00389	1.20133	1.12286	0.931944	0.860993	0.802875	1.00992	2.2722	0.996328	0.702597	1.01288	1.08367	1.04531	0.893939	0.584158	0.562814	1.06581	0.963934	0.678633	0.809836	0.901652	1.08479	0.955446	0.977867	1.63599	0.927445	0.896019	0.844075	1.02442	0.841214	0.943333	1.18149	0.615385	0.945946	0.862254	0.670034	0.943333	0.826263	1.15107	0.922222	0.852746	0.802347	1.20437	0.993377	1.05583
KNNCQPVTAVPNWNLFSGSC	1.04809	1.14371	0.910308	1.17928	1.3423	1.92869	1.13143	0.847222	1.25957	1.01232	0.998584	2.13942	3.4492	0.78295	1.20813	0.995951	0.987055	1.00253	1.7703	0.542714	0.966693	11.823	1.02142	0.808197	0.915165	0.887781	1.25495	2.28169	0.962111	1.24132	0.976827	0.928898	1.03599	1.44248	1.34333	0.951364	0.98583	0.997543	1.0975	1.04377	1.34333	1.2202	1.17077	1.23333	0.912907	0.965704	1.23226	1.01325	0.677221
PRPHGAPAPRTGRGPRGGSC	1.25539	0.995284	1.17805	0.98008	0.784425	0.93665	0.952857	1.12917	0.839716	1.01232	0.694051	0.858091	0.937576	0.979912	0.888999	0.981781	1.07443	0.954545	0.986139	0.959799	0.854783	1	1.02258	1.16066	0.95045	1.11845	1.02475	0.796781	1.18945	0.919558	0.983957	1.13597	0.913882	0.63585	0.956667	1.03756	1.03644	1.23833	0.910555	0.626263	0.956667	0.989899	0.817734	1.04444	1.0801	0.805957	0.964221	1.62914	1.13865
PHPPPLLPPGPSIPAPLGSC	0.837479	0.987342	1.26015	1.49004	1.15186	1.34129	0.987143	0.963889	0.982979	1.0308	1.54958	1.13693	1.44676	1.17491	0.998018	1.20175	1.21197	1.21212	1.1505	1.00503	0.907008	0.970492	0.902142	1.38033	0.968468	0.886534	0.985149	0.983903	5.28011	1.81861	1.07071	1.99501	0.916452	0.690896	1.93667	1.04864	1.03846	1.2629	1.16369	1.03367	1.93667	1.12525	1.04433	1.07778	1.03043	2.55415	2.6319	0.97351	1.10295
RPGAPGPWGAGPSGAGSGSC	1.00995	0.809134	1.09058	1.0259	0.984071	1.15456	1.12143	1.15694	1.0227	0.650924	1.12323	1.16349	0.974296	0.932876	1.0892	1.24089	1.28803	1.11616	0.962376	1.01508	1.2875	0.970492	1.15808	0.983607	1.11186	0.875312	1.2401	1.02012	0.809202	0.957413	1.18835	0.583784	1.15681	1.0621	1.00667	1.15737	1.02834	1.00491	0.838104	0.690236	1.00667	1.00606	0.990148	0.944444	1.06051	0.814079	0.975136	0.990066	1.15868
PKTLTHYSRRKRRKRRRGSC	1.17413	1.04244	1.51629	1.17928	1.3331	1.10713	1.49857	1.38333	1.1305	1.25462	0.839943	1.27137	0.979192	1.26213	1.19623	1.25506	1.21683	1.28283	1.1802	1.01508	1.32321	0.983607	1.47539	1.27541	1.78153	1.00125	1.45792	0.816901	1.12585	1.09464	0.948307	2.29771	1.13368	0.531404	0.98	1.33768	1.03846	1.18673	0.804114	0.949495	0.98	1.22626	0.985222	1.06667	1.15985	1.34116	1.41298	1.01325	1.78858
WWGNRGPRSCSSHCRSQGSC	9.25705	1.01713	8.3311	1.2012	1.19504	1.02322	1.43143	1.33194	1.20709	1.22587	0.856941	3.51037	2.37944	1.073	1.43905	0.99865	1.75243	1.71717	1.2495	1.43216	1.05356	2.18689	1.08743	2.75246	1.37387	1.58229	1.57673	1.26358	2.60081	2.02839	3.99643	0.73763	1.43445	6.02329	1.35	0.695136	3.57085	1.56265	1.07066	1.50505	1.35	5.8202	1.19048	2.71111	3.17174	1.15162	1.44209	14.1391	0.647373
GLETSLPWRSNPLFQRSGSC	1.00663	1.04741	1.00223	0.804781	0.703009	0.885572	0.998571	0.961111	0.980142	0.989733	1.1119	0.956017	0.95716	0.973052	0.887017	0.688934	0.820388	1.0303	0.99802	0.979899	0.687983	0.970492	1.01448	0.904918	1.45045	1.00623	0.982673	1.02012	0.951286	0.932177	0.941176	1.01622	0.897172	1.4072	1.29333	0.809806	1.42915	1.21867	1.07603	1.04714	1.29333	0.991919	1.13136	0.877778	0.621196	0.892599	0.983626	0.97351	1.06457
WPWLGQPGLLQDGPPNLGSC	1.01327	1.20179	1.3378	1.36056	0.892743	1.28159	0.968571	1.51111	0.812766	1.21561	1.34419	0.952697	4.34272	1.28662	1.08028	1.07355	1.1246	1.24242	2.54257	1.04523	1.01092	1.30164	1.011	1.16557	0.892643	1.12344	5.23267	1.52314	1.33559	1.10883	1.19192	1.16341	1.27249	0.775582	1.58667	0.903124	1.55061	1.23587	1.15474	1.633	1.58667	1.17778	1.14943	1.02222	1.17034	1.43051	0.975136	1.27152	1.19606
PPASRAVPLPDARSGLSGSC	1.03483	1.27774	1.07809	2.60159	1.06407	1.05738	0.984286	0.85	1.10638	0.809035	1.49858	0.99917	1.17013	0.812347	1.18335	0.944669	0.97411	0.984848	0.782178	0.557789	0.924061	0.944262	0.47597	0.640984	0.948949	1.22319	0.975248	1.24145	0.975643	0.764984	1.2858	1.01123	0.929306	1.00071	1.36667	1.01344	0.566802	1.00737	0.997317	0.956229	1.36667	1.04242	0.972085	1.03333	0.902413	1.0009	0.971498	0.983444	0.813015
TTTGCPSWSPSWGPMSSGSC	2.12935	2.16034	1.67693	1.52191	0.857345	1.54726	0.981429	1.35417	1.7617	1.78029	0.978754	0.952697	2.15177	1.19353	1.0892	1.00472	0.983819	1.00758	1.1604	1.44724	0.897948	1.25574	1.27968	4.19508	0.97973	0.851621	1.03465	0.774648	1.05142	1.91167	1.76233	1.04782	1.27249	1.22936	0.99	0.876236	1.02834	1.22113	1.02504	1.06061	0.99	0.977778	1.16092	1.03333	1.73557	1.06949	0.852638	3.42384	1.10564
PHHCGARSPVQQRGVPRGSC	0.832504	0.648796	0.888889	0.776892	1.27504	0.980431	1.12	0.854167	0.980142	5.72485	0.854108	1.03402	0.998776	0.688878	1.51833	0.880567	1.09061	1.03283	0.790099	1.01508	0.977351	0.97377	0.803706	0.790164	1.02928	1.16085	1.28218	1.00402	1.06631	1.21609	0.707071	1.0079	0.919023	1.03387	0.963333	1.03915	1.03441	0.980344	0.907871	1.0303	0.963333	0.828283	0.973727	0.977778	0.84645	0.810469	1.21649	1.03974	0.823435
DGKRSKQIASLGCGSC	0.837479	0.893522	0.902276	0.796813	0.855929	0.860033	0.841429	0.8625	1.00142	1.02053	2.15156	0.831535	0.966952	0.977952	0.886026	0.802969	1.12783	0.949495	0.990099	1.04523	0.859046	0.937705	1.11407	0.985246	0.83033	0.750623	1.00248	1.01006	0.958051	0.955836	0.961378	0.812474	0.75964	1.05152	1.01	0.853302	1.23684	0.977887	0.989267	1.05724	1.01	0.830303	1.12479	0.911111	0.790486	9.07671	1.32444	0.953642	0.769722
DGEPESGVLTRWVAHSAGSC	0.842454	0.949119	0.898706	1.00199	1.00106	1.09022	0.981429	0.856944	0.943262	1.0308	1.13314	1.10207	0.979192	1.14552	1.00198	1.11201	0.966019	0.987374	0.974257	1.03518	0.694378	0.990164	0.926462	0.822951	0.781532	1.12219	1.00743	1.02616	0.967524	1.22871	0.993464	0.844075	0.899743	1.06069	1.37333	0.94306	1.0081	0.97543	1.13327	0.659933	1.37333	1.05253	0.980296	1.02222	0.994054	1.07942	1.09521	0.993377	0.728715
HKARKSALRAQGRAEDCGSC	0.912106	1.18491	1.15663	1.16335	1.01027	0.948922	1.02286	1.67361	0.842553	1.63655	1.01275	0.809959	1.49816	1.08182	0.894945	0.954116	2.00809	1.15909	1.1802	1.03518	1.01785	0.967213	0.804864	0.811475	0.986486	0.756858	1.02228	0.997988	1.09743	0.776025	0.822341	1.1526	0.754499	0.777699	1.06	1.0344	1.21862	1.24816	2.00089	0.639731	1.06	1.01616	1.18719	1.04444	0.994753	1.0731	0.841722	1.01987	0.995328
GKRSPLALRDSGGGWRAGSC	0.99005	0.944651	0.892459	0.804781	1.0485	0.99602	1.12143	1.62083	0.967376	1.19097	1.10198	0.861411	1.17503	1.17687	1.09713	1.08367	1.38026	1.0202	1.05743	0.964824	0.897948	1.32459	1.1106	0.814754	0.807808	0.996259	0.980198	13.0241	1.22733	1.39905	0.93167	0.829938	1.03085	1.12985	1.35333	1.02649	1.59312	1.25553	1.00179	1.02694	1.35333	1.33939	1.00657	1.06667	0.958377	0.984657	1.58642	0.976821	0.787671
RMLQAGGGTCSWAWMVAGSC	0.998342	0.906925	2.31682	1.5757	0.865841	1.31609	0.954286	0.973611	1.14326	1.01027	0.915014	0.972614	1.2142	1.15238	0.976214	0.865722	1.11812	1.03535	1.13267	1.51759	0.85798	1.30492	2.16792	1.09672	23.4377	0.865337	1.21287	0.995976	1.22869	1.3817	0.948307	2.17464	0.924165	2.31334	3.49	1.26809	1.19028	1.26044	1.13327	1.01684	3.49	0.989899	1.12972	0.955556	0.716334	1.70126	0.982414	1.23179	0.882391
PVPLPGTLSPRPGPHSKGSC	0.802653	0.744105	0.975457	0.822709	0.909735	1.02123	1.00571	0.994444	0.856738	0.827515	0.96034	2.40498	0.705018	0.785889	2.19326	1.03509	0.877023	1.00253	0.8	0.984925	1.04929	0.977049	0.913723	3.45738	1.26727	1.03741	1.02723	1.25151	0.952639	1.23659	1.07308	0.683576	1.01542	0.779817	0.983333	1.00554	0.611336	0.995086	0.957961	1.02357	0.983333	1.01212	0.975369	0.966667	0.862539	0.988267	1.3305	0.728477	0.917616
RRPCSPTPAAGPRTPGPGSC	0.825871	0.832961	0.879964	0.812749	1.26159	0.916418	1.11286	0.830556	1.13617	0.788501	0.712465	0.989212	0.71481	1.0828	1.0109	1.1552	0.802589	0.777778	1.3505	1.02513	1.32907	0.990164	0.876665	0.995082	1.30405	1.00125	0.94802	0.780684	0.665765	0.735016	0.846108	1.00457	0.921594	0.215949	0.976667	1.17359	0.995951	0.992629	0.97585	0.602694	0.976667	1.02828	0.799672	0.988889	0.910108	1.0713	0.749545	0.976821	1.15694
KNLCYLVFCTISVEIKCGSC	1.75124	1.1591	1.16644	0.984064	1.49239	1.42255	1.45429	1.11806	1.11773	1.19713	1.24221	0.995851	0.976744	1.27683	1.28147	1.02564	2.99191	1.13384	1.5703	1.47739	0.9587	1.2918	2.10423	0.957377	1.12162	2.14339	0.972772	1.24748	1.43166	2.41483	1.16221	0.911435	0.993573	1.40367	1.67	0.948992	1.14372	1.21867	1.62165	1.01684	1.67	1.14949	1.27915	1.13333	1.08919	1.27256	1.56944	1.31457	0.840173
PARRGPQLRGCERRPGPGSC	9.84577	1.2971	1.99375	0.998008	1.73947	1.07098	0.968571	0.85	1.41986	1.53183	1.13598	3.70456	0.962056	1.28074	0.984143	0.940621	1.42395	1.15909	1.16832	1.07538	1.02052	1.29836	1.08975	1.3	1.11562	1.12219	1.26733	1.18913	1.27199	1.76341	1.36423	0.897297	1.01542	1.01129	1.35333	1.18782	3.75304	1.24079	1.20304	1.27609	1.35333	2.05859	1.14614	1.04444	2.36586	0.893502	1.43723	6.33775	0.948808
PGAAAPFPAGLGTAVRGGSC	1.13765	1.19533	0.991522	1.41633	1.41381	0.998673	0.995714	0.825	1.15035	1.06776	1.14023	0.813278	0.861689	1.10142	0.883053	1.13023	1.14401	1.19949	0.994059	1.02513	0.980016	0.963934	1.36653	0.859016	1.08108	1.00125	1.2896	1.17907	1.08254	1.0836	0.825906	0.824116	0.884319	0.822865	1.36	1.26295	1.25101	1.23342	1.08318	1.0101	1.36	0.832323	1.13136	1.1	0.98496	0.982852	1.44815	1.33775	0.849988
AQERAAGERQGRAGRRGGSC	1.1194	0.995284	0.970995	2.12151	1.25947	0.913433	0.967143	0.929167	1.68085	0.819302	0.855524	1.00747	0.9694	1.18863	1.09911	0.958165	0.993528	1.00505	0.980198	0.984925	1.2486	0.996721	0.968153	0.834426	0.881381	1.08978	1.00248	1.21529	1.08254	1.78864	0.95306	1.0104	0.920308	1.1856	0.963333	1.04389	1.02632	0.97543	2.0966	1.03367	0.963333	0.830303	1.00328	1	0.90731	0.897112	0.979988	1.01656	0.859736
RGRAPRGRAPPAPLPQPGSC	0.996683	1.15612	1.07184	1.22311	0.989735	0.882919	0.984286	1.2625	0.855319	1.0308	1.10765	0.994191	0.98164	0.988731	1.01189	1.14777	0.966019	0.732323	1.19406	1	1.22196	0.993443	1.13144	1.11148	1.64189	1.1409	0.99505	0.426559	0.936401	1.23028	1.06358	1.12848	1.10026	0.486239	0.97	1.29181	1.02429	0.985258	1.15474	0.643098	0.97	0.779798	0.809524	0.933333	1.3921	1.29783	0.973924	0.956954	1.39901
KKYYPAKTSEGCASPSGGSC	0.791045	0.943658	1.31191	0.984064	1.42372	1.11642	1.14429	0.8125	1.70213	1.04312	1.14306	1.1834	1.4541	1.08182	1.08722	1.60796	1.089	1	1.00396	1.00503	0.913936	1.38361	1.08628	1.07213	0.974474	2.01247	4.51485	1.1992	1.70636	0.929022	0.817588	0.826611	6.20694	0.905434	1.35333	1.01147	0.6417	1.38084	0.972272	1.62626	1.35333	0.961616	1.1445	1.11111	0.973068	0.99639	1.34142	1.03642	0.752244
GVGGHRLCPSPRTCRPRGSC	0.79602	0.981881	0.901383	0.978088	0.722832	0.688889	0.961429	0.841667	0.69078	1.03696	0.562323	1.00415	0.766218	0.77707	1.02676	0.807692	0.953074	0.931818	0.80396	1.42714	0.686917	1.27541	1.04459	0.990164	0.948949	1.26434	1.0099	1.23944	1.09202	1.28707	0.887701	1.15676	0.898458	1.05999	0.986667	0.766706	0.801619	1.45209	1.08408	0.666667	0.986667	1.61212	1.00985	1.02222	0.705142	0.796029	0.993329	1.02318	0.849921
RRRPGPVGSPPVPGGPCGSC	0.820896	1.02507	0.943329	1.28884	0.790088	0.997015	1	0.852778	1.21418	0.790554	0.805949	0.823237	0.988984	0.685938	0.982161	0.874494	0.899676	1.0101	0.952475	1.07538	0.807887	2.07541	0.993631	0.981967	0.91967	1.08728	0.992574	1.00402	0.901218	1.84069	0.829471	0.905613	0.912596	1.64502	0.946667	0.808225	1.00607	0.982801	2.18873	1.03367	0.946667	1.15354	1.0197	1.01111	0.607905	0.998195	0.850212	0.986755	0.929112
CPRGPPTSRSALPGRAVGSC	1.1675	0.80417	1.1593	0.824701	1.0046	0.846434	0.994286	0.852778	0.855319	1.02464	0.985836	1.66805	1.21665	0.77903	1.11397	0.807018	1.09709	33.548	0.79802	0.964824	0.873435	0.92459	0.671685	0.82459	0.75976	0.985037	0.960396	1.23139	0.953992	1.14511	0.96732	0.755925	0.916452	0.98024	0.956667	0.894029	0.779352	0.982801	0.998211	0.962963	0.956667	0.822222	0.973727	1	0.888423	0.994585	0.979988	1.58609	0.868408
LHRRTQLLLQVPAVCRGGSC	1.00498	0.844378	1.16377	0.978088	0.929558	1.00299	0.995714	1.14028	0.853901	0.648871	0.988669	2.67718	0.95716	0.801568	0.986125	1.2193	1.06149	1.17172	0.784158	1.03015	1.10205	0.990164	1.03185	0.827869	1.0015	1.00125	1.25743	1.19718	0.799729	0.771293	1.21212	0.580457	1.01928	0.999294	0.983333	0.965994	0.787449	1.22359	0.818426	0.683502	0.983333	1.01414	1.14778	1.13333	0.960476	0.815884	0.971498	1	0.927028
PTASRVPPGLRVGPCLLGSC	1.00166	0.806155	0.982597	1.37649	1.06832	1.10647	0.995714	0.970833	1	0.825462	1.38669	3.79917	1.65973	0.767271	2.17641	1.06208	0.966019	1.0101	0.8	0.979899	1.07221	1.36066	0.826867	2.27213	0.971471	1.01496	0.992574	1.00604	0.951286	0.977918	1.17885	0.671933	0.939589	1.12632	0.973333	1.08383	1.01822	1.19656	1.3059	0.996633	0.973333	1.37576	1.14614	1.03333	0.908709	1.0704	1.22862	1	0.886558
RRAPASTVLGGLLTPQFGSC	0.837479	1.05386	1.00223	1.01394	0.993274	1.0932	0.872857	1.27083	1.11773	0.841889	1.2762	0.939419	0.991432	1.12004	0.99108	1.26518	0.982201	0.792929	0.984158	0.522613	0.951239	0.980328	5.10944	0.970492	1.23724	0.725686	1.23515	1.00805	0.930988	1.11987	0.896019	1.09106	1.00643	0.83698	1.00333	1.15461	1.19433	0.958231	0.890877	0.649832	1.00333	1.00808	1.03284	1	1.05002	0.90704	0.876895	1.00331	1.38873
WAPGSPGFAAAGTASSPGSC	1.01327	1.04195	0.888889	0.964143	1.22053	0.812604	0.837143	0.968056	1.14752	0.817248	0.984419	0.979253	0.98164	0.990691	0.992071	1.14912	0.841424	0.760101	1.20792	0.98995	1.23261	1.63934	1.10712	0.955738	1.40465	1	1.01485	0.581489	0.641407	0.758675	1.18122	0.979626	1.01157	0.207481	1.02333	1.19889	0.801619	1.02457	0.960644	0.979798	1.02333	0.791919	0.91133	0.955556	0.987758	0.906137	0.606428	0.986755	0.885416
WFSSDPPVLFFHFLRTEGSC	0.985075	1.44304	0.984382	0.996016	1.29982	1.35987	1.03	1.09306	1.13617	1.01643	0.871105	1.20166	1.81151	1.14062	1.11596	1.2915	0.826861	0.800505	1.17822	0.532663	1.51985	1.36066	0.922988	0.978689	0.974474	1.01621	0.769802	0.619718	0.686062	0.665615	1.19311	1.26486	1.03985	0.290049	1.30333	1.2329	1	1.01966	1.09302	0.653199	1.30333	0.846465	1.00493	0.966667	1.28996	1.00993	0.887811	0.976821	1.17455
ALTADPSSHTDPTLTADGSC	0.998342	1.2966	1.23963	1.00598	1.43363	1.43748	1.4	1.25	1.10213	1.20945	1.52975	1.13195	0.976744	1.35816	1.08226	1.20648	1.43042	0.979798	1.5505	1.0201	1.38396	1.31475	1.90735	0.954098	1.57357	1	0.960396	0.804829	0.966171	1.53785	2.1533	1.04782	1.26735	0.890614	1.31667	1.23448	1.20445	0.955774	1.4025	1.00673	1.31667	1.54141	1.02791	1.1	1.24659	1.27347	1.46756	1.27815	1.21724
DAAFFMSPKLIWWQEMAGSC	0.822554	1.22313	1.08612	0.998008	0.996814	1.03814	0.744286	1.11806	0.853901	0.817248	1.02691	0.648963	2.08568	1.22097	0.894945	1.03104	0.823625	0.737374	1.01188	0.512563	0.951772	0.977049	0.834974	0.655738	0.97973	0.879052	0.715347	0.579477	0.818674	0.799685	1.20737	1.08441	0.898458	0.858151	0.993333	0.999209	1.33806	1.01229	0.993739	0.639731	0.993333	0.814141	1.00328	0.822222	1.15495	0.941336	0.868405	0.960265	1.12252
PQPPGGKPGPRGLKFRRGSC	0.830846	0.949615	0.961178	1.36454	0.700177	0.824544	1.14143	1.31806	0.846809	1.19918	0.723796	0.982573	1.21909	0.794708	1.38751	0.893387	0.962783	1.17172	0.960396	0.944724	0.80842	0.921311	1.13839	1.15082	1.21396	1.24439	0.990099	1.00201	1.28146	1.25868	0.691622	0.923909	0.884319	1.08821	0.976667	0.987742	0.805668	1.26536	0.786225	0.676768	0.976667	0.991919	0.98358	1.02222	0.903813	0.794224	1.07095	1	1.09576
PPTVRFPRKRRRSWRFSGSC	0.966833	1.0201	0.96564	0.996016	0.708673	0.929022	1.24429	1.37361	1.00284	1.00411	0.705382	0.972614	1.41983	0.971093	1.00099	0.955466	1.24595	1.20455	0.990099	1.02513	0.794031	1.03279	1.2183	1.17541	1.10511	1.22693	1.0099	1.20322	0.982409	1.50631	0.847296	0.988773	1.14396	1.06987	1.34333	0.944247	1.01822	1.17445	1.07692	1.01684	1.34333	1.16364	1.13957	1	0.795383	1.2491	1.0661	0.996689	1.28029
TAAGLRLRACTRSSMRSGSC	0.646766	2.2621	0.804998	0.792829	1.1377	0.887894	1.06857	1.1	1.00993	0.819302	1.11898	1.00581	0.736842	1.1612	0.990089	1.0749	0.87055	0.79798	1.18812	0.527638	1.17346	1.31803	1.0967	1.1082	1.52553	0.978803	0.945545	0.412475	0.68065	0.757098	1.06714	0.991268	1.04113	0.422018	0.973333	1.28035	0.791498	0.68059	1.06261	0.616162	0.973333	0.816162	0.995074	1.02222	1.39419	0.805957	0.972711	0.672185	1.43094
SPGPHSFPRELRCQVRCGSC	0.998342	1.03549	3.81169	1.17729	1.20991	1.15522	1.12857	1.09722	1.00284	1.03696	1.25779	0.980913	0.988984	1.88829	1.36472	0.875169	1.27184	1.38636	1.21584	1.07035	0.915534	0.934426	0.925304	1.2459	1.04955	1.11471	1.07426	0.975855	1.07172	1.24132	1.07427	0.992931	0.919023	0.848977	1.36	0.867141	1.0081	1.45209	2.15474	0.996633	1.36	1.53131	1.16749	1.08889	0.982162	0.99278	1.37295	1.39073	0.905852
LPPGGPWAVPWASAGLPGSC	1.15091	0.949119	0.987952	1.18526	1.29274	1.22388	1.12	1.0875	1.25106	1.17043	1.38244	1.15187	0.964504	1.26899	1.07136	1.14575	2.11165	0.739899	1.51881	0.98995	1.39568	1.28197	0.917197	1.29672	1.3994	1	1.00248	0.424547	1.30311	1.21451	1.04694	1.06778	1.11568	0.401553	1.30333	1.09767	1.02834	0.985258	1.48658	1.0101	1.30333	1.0101	1	0.888889	1.3858	1.06859	0.813827	0.996689	1.18154
SSIVAKRRSLTFKILSFGSC	1.02322	0.882105	1.08255	0.812749	0.989027	1.22653	1.12	0.826389	1.10638	0.823409	4.77337	0.970954	1.16524	0.984811	0.909812	0.966937	1.38026	1.01768	1.0099	1.01005	1.47029	0.996721	1.13376	1.12295	0.898649	0.86409	0.997525	1.61368	1.09743	1.39905	0.959002	1.16424	1.13368	1.33522	1.36667	0.947805	1.10729	1.22604	1.08497	1.0404	1.36667	1.0101	1.14943	0.988889	1.05282	0.952166	1.30139	1.00331	1.11472
APWTRSGPGPLARSSGPGSC	0.978441	1.08613	0.895136	0.796813	1.21204	0.935655	0.805714	1.03611	0.980142	1.17454	0.992918	0.819917	0.974296	1.11122	0.925669	1.01484	1.01133	0.982323	0.805941	1.02513	0.794031	1	0.904459	0.842623	0.895646	1.10848	0.970297	0.965795	2.17997	1.10095	1.05288	0.67027	0.904884	1.14185	0.976667	1.03677	0.987854	1.45209	1.22719	1.05051	0.976667	1.01818	1.17077	0.966667	0.977964	1.00903	1.2262	1.3245	0.797351
TATASSPLSGQCSRTQAGSC	0.822554	1.05138	1.00134	0.816733	1.06407	0.987728	0.867143	0.986111	0.853901	0.804928	0.852691	1.00083	0.952264	0.968153	1	0.958165	1.79935	0.765152	0.980198	1.0201	1.11005	1.79344	1.08743	1.83934	1.11562	1.06484	0.710396	0.424547	0.782138	0.888013	1.07427	0.900624	1.01028	0.314749	2.05333	1.08027	1.03036	0.742015	0.994633	1.0202	2.05333	1.00404	3.71264	0.9	1.11857	2.10199	0.839297	1.27152	0.83056
GPAAGAPQPPFPVQRSPGSC	1.72637	1.00074	1.13253	0.778884	0.995398	0.833831	1	1.07361	0.731915	1.03696	1.00992	0.821577	0.746634	0.878001	1.10307	0.809717	0.84466	0.780303	0.948515	0.542714	0.798295	1.23934	0.819919	0.981967	0.831081	1.25686	1.00495	0.977867	0.951286	0.619874	1.06358	0.8158	0.879177	1.05575	0.973333	0.857651	0.987854	0.963145	1.05188	1.0101	0.973333	0.814141	0.998358	0.966667	0.847149	1.09206	0.963008	0.963576	0.789284
GCGEAAPDGGARLRRTRGSC	1.97844	0.934723	1.0299	1.42231	0.92885	0.756882	0.958571	0.969444	1.13475	0.932238	1.12323	1.93029	0.98164	0.983831	0.88999	0.891363	0.959547	1.17677	0.817822	1.04523	0.957634	1.27213	0.905617	0.977049	1.51577	0.996259	1.0099	1.02414	1.0839	0.916404	1.03387	0.74262	1.00643	1.59704	0.993333	0.844603	0.803644	1.02948	0.903399	0.73064	0.993333	0.99798	1.00493	1.05556	0.926198	1.09567	1.10249	0.943709	0.85819
GRGAPSTGASSAPSPPEGSC	0.830846	0.945148	0.821954	1.14542	1.2977	0.895854	1.13857	1.13194	0.982979	0.794661	0.705382	0.99751	0.736842	1.09652	0.997027	1.0614	1.07282	0.737374	1.35644	0.954774	1.03597	0.954098	1.03416	1.17377	1.11336	0.988778	1.0297	0.587525	0.94046	0.884858	0.951872	1.0237	1.009	0.731828	0.966667	1.11665	0.815789	0.965602	0.883721	1.61953	0.966667	1.02424	0.821018	0.955556	0.911508	1.02527	0.836871	0.983444	1.18188
PLVPAAAAWSLCGPLCGGSC	2.01327	1.16704	1.09505	2.56175	1.05416	2.133	0.962857	1.10694	0.995745	1.22177	1.86827	0.995851	0.966952	1.00931	2.33895	0.964238	1.07282	0.808081	1.35248	1.0402	1.1271	1.92787	1.00984	1.15574	1.28829	1.35661	1.47772	0.607646	1.23139	1.35489	4.18182	1.15842	1.03985	0.838391	1.34333	1.02135	1.02834	1.38821	1.16726	1.62626	1.34333	1.63636	1.11166	1.06667	1.8531	1.49729	1.39115	1.29801	1.00608
VLPWEEGDSQRHKARKSGSC	1.1592	1.42815	1.07541	1.39442	0.99469	0.891542	0.978571	1.24583	1.40567	1.0308	1.3796	0.844813	96.6169	1.30426	0.82557	1.16329	1.02265	1.00758	1.39406	1.02513	1.01412	1.33443	8.55124	0.970492	1.20946	1.31421	22.7104	0.774648	0.955345	0.782334	1.0719	0.903119	0.920308	0.859562	0.98	1.1728	1.02429	1.69042	1.16547	1.27273	0.98	0.793939	0.977011	1.08889	1.44316	0.909747	1.03093	0.923841	1.47296
YPEYHMPNNFPWNASHCGSC	1.01327	0.94614	1.11379	1.13745	0.856637	1.07629	1.25	1.8125	0.95461	0.850103	0.971671	1.13693	1.22644	0.863302	1.00396	0.746289	0.919094	1.01768	1.1901	1.03015	0.71303	0.960656	0.932252	1.27049	0.737237	1.21322	1.2104	1.01811	1.45332	1.32334	1.13131	1.08773	1.01414	1.54693	1.59667	0.712139	1.74089	1.45455	1.9347	1.26936	1.59667	1.62828	1.0624	1.13333	0.710738	1.25993	0.978775	0.976821	0.789419
FVDLEELLAVAQHIQHWGSC	1.0796	1.46935	1.04775	1.38845	1.30903	2.25572	1.11143	1.25694	1.44113	1.2115	0.992918	1.66473	1.6989	1.25625	1.36967	1.25439	1.26375	0.989899	1.37822	2.32161	1.38982	1.59344	1.25304	1.36885	1.73348	1.2419	1.79455	0.969819	0.815968	1.83754	1.2858	1.38877	1.02057	46.2491	1.32333	1.1985	1.2247	1.22604	1.55456	1.26599	1.32333	0.981818	1.13465	1.03333	1.6887	1.4269	1.05882	0.993377	0.951363
VLHTPQRYGEHPLLGQGGSC	0.794362	1.03053	0.970995	1.36255	1.00106	0.955556	0.96	1.12639	0.994326	0.833676	1.12181	0.99917	0.724602	1.07006	0.884044	1.08232	1.13107	0.800505	1.16436	1.00503	1.18572	1.30164	1.02142	1.0082	1.86186	1.14713	1.00495	0.400402	0.890392	0.938486	0.964944	1.00042	1.04756	2.58716	0.936667	1.19494	1.01012	0.992629	0.981216	0.646465	0.936667	0.79596	0.811166	1.04444	1.32704	0.911552	0.986052	0.990066	1.46368
GGPRGQEGRLGLPLNPHGSC	0.849088	1.17846	1.09237	1.15936	1.89876	1.0136	1.02429	1.1	1.12199	1.41068	1.29462	1.14025	11.7258	1.09064	1.09118	1.08704	1.09547	1.00253	1.39604	1.00503	1.18359	0.986885	0.999421	1.30328	1.15465	1.02618	1	0.774648	0.815968	0.870662	0.948307	1.09356	1.01542	4.67184	1.34	1.21906	0.866397	1.47666	1.13864	1.0303	1.34	1.11313	0.799672	1.04444	0.991955	1.25632	1.06853	1.6457	1.06437
KNIETGSHLTLTAQTLRGSC	1.0199	1.08215	1.25658	0.988048	1.34442	1.15323	1.13	1.12361	0.992908	1.03901	1.15581	0.977593	0.95716	1.36306	1.09911	1.46289	1.41586	1.03283	2.93663	1.04523	1.2518	1.23607	1.15345	0.988525	1.41366	1.15212	0.960396	0.814889	0.953992	1.03628	1.18004	1.24823	1.02057	0.697248	0.976667	1.24951	0.979757	1.2285	0.977639	1.00673	0.976667	1.20606	1.13957	1.07778	1.21581	1.08664	1.23347	0.976821	1.14988
FTMNVKEDITLNYGKLSGSC	0.971808	1.21966	1.56359	0.792829	0.934513	1.29552	1.27571	0.976389	0.862411	1.41684	1.24646	2.16763	1.24602	0.932876	1.00892	1.21862	1.28964	0.939394	0.841584	0.974874	1.13722	0.996721	1.01795	1.42295	2.22523	1.02369	1.23762	1.01006	1.08254	1.08675	0.988711	1.00873	1.80077	2.7043	0.966667	1.14077	5.95547	1.16462	0.722719	1.00337	0.966667	1.19798	1.29885	1.26667	2.78069	1.09206	1.094	1.00331	1.05912
RRPREPPREPPRSRRAAGSC	0.829187	1.03649	0.877287	1.02789	1.6892	0.808292	0.851429	1.11944	0.707801	0.815195	0.709632	0.984232	0.73929	0.903479	0.899901	0.881916	0.991909	0.765152	1.15644	1	0.693312	0.980328	0.899826	1.02623	0.692192	1.08978	1.00495	1	0.949932	0.787066	0.749851	1.04865	0.916452	0.642908	0.96	0.912614	1.05061	0.960688	0.915921	0.666667	0.96	0.8	0.794745	0.944444	0.989157	0.792419	0.948454	1.01325	0.983295
AHPRGGPGRGVSSEATGGSC	1.15755	0.696451	1.07274	0.749004	1.4223	1.1602	1.24429	0.844444	1.24965	1.00616	1	1.42905	1.18237	1.03479	0.992071	1.10189	0.941748	0.967172	0.990099	0.984925	1.1303	0.990164	0.912565	2.87705	1.12462	1.25187	0.938119	1.19718	1.07578	1.17192	0.834225	1.10603	0.902314	1.38109	1.31667	1.17675	1.0081	1.29975	1.08408	1.03367	1.31667	1.15556	1.17898	0.922222	1.14446	1.01715	1.23711	1.37417	0.861954
WPRAASVLRGPGLPAGRGSC	1.01327	1.10697	1.0772	1.02789	0.83115	0.911774	0.848571	1.22917	0.980142	0.839836	1.11615	0.841494	0.964504	0.964233	0.896928	1.01417	1.27184	0.962121	1.01584	1.01005	0.969891	0.986885	1.12449	0.990164	1.32132	0.738155	1.2995	1.00604	0.956698	1.09464	0.954248	1.08441	1.14781	1.05646	1.01667	1.01344	1.01417	0.982801	6.01073	0.673401	1.01667	0.987879	0.81445	1.03333	0.912907	0.796931	0.864767	0.943709	1.47961
TVLPESFCALSLQKSLRGSC	0.620232	0.940184	0.892459	0.794821	0.92531	1.13333	0.982857	0.980556	1.1461	0.843943	0.953258	0.9361	0.954712	1.00441	1.02279	0.887989	1.30744	1	0.786139	3.48241	1.06475	1.28197	0.792125	0.991803	1.0503	0.740648	5.34653	1	0.956698	0.782334	0.943553	1.00374	1.00643	2.06845	0.99	1.03163	1.00405	1.25799	0.760286	0.989899	0.99	0.836364	1.16913	0.966667	1.16544	1.70578	0.840509	0.983444	1.19142
PRVHEAGAGQPQPQPLLGSC	0.839138	0.935716	0.996876	0.962151	0.790088	0.852073	1.10286	0.854167	1.13191	0.858316	0.964589	1.1668	1.24847	0.99657	1.09217	0.759784	1.14725	0.969697	0.986139	1.0402	0.94964	0.954098	0.914881	0.955738	0.745495	0.881546	0.99505	0.770624	1.35183	0.746057	1.40701	2.62703	0.885604	0.863091	0.976667	0.956505	1.01822	0.985258	0.808587	0.649832	0.976667	0.99798	1.0197	0.833333	0.775796	0.978339	0.844148	0.966887	1.15008
GRGDARRGRAGRVTQGTGSC	0.988391	0.837925	0.732709	0.76494	0.935929	0.845108	0.852857	0.970833	0.870922	0.811088	0.70255	1.00913	0.72705	1.08084	0.88107	1.03306	0.956311	0.969697	1.01386	0.974874	0.847855	0.957377	0.931094	1.01803	0.909159	0.998753	2.42822	0.828974	0.935047	0.77918	0.716578	0.84158	0.899743	0.703599	0.973333	0.854093	0.817814	0.968059	0.980322	0.670034	0.973333	1.03636	0.807882	0.966667	0.935992	1.88989	0.874469	0.960265	1.11284
PPTTPLPQRLLQGHVPRGSC	0.809287	0.815587	0.893351	1.17729	0.779469	0.827861	0.991429	0.858333	0.855319	3.57495	0.822946	0.824896	1.21665	0.89172	0.877106	1.07018	0.946602	1.02778	1.1901	1.01508	0.797762	0.977049	0.92183	1.00164	1.07357	1.00748	0.95297	0.565392	0.941813	0.919558	0.581105	0.740956	0.922879	0.764291	0.946667	0.829972	0.789474	0.751843	0.944544	0.659933	0.946667	0.981818	0.809524	1	0.96887	0.906137	1.08429	0.980132	0.896911
PQPSPHCPLAPGMSRASGSC	0.837479	0.825515	1.20303	0.846614	0.780177	0.756551	0.831429	0.825	0.839716	0.831622	0.560907	0.823237	1.00367	0.794708	1.67988	0.816464	0.838188	0.967172	0.786139	1.0402	0.748201	1.03607	0.80718	0.813115	0.820571	0.77182	0.987624	0.762575	1.08931	0.73817	0.709447	1.07609	0.766067	0.912491	0.993333	0.748517	0.993927	0.997543	2.40698	0.656566	0.993333	0.832323	0.796388	0.777778	0.582721	0.808664	0.847787	0.668874	0.793385
GVKEKGKGASREAGLQEGSC	1.02488	0.841896	0.879964	0.537849	0.693097	0.820896	0.828571	0.854167	0.865248	0.809035	0.569405	0.824896	0.98164	0.694757	1.02577	0.712551	0.786408	1.02525	0.609901	1	0.686384	1.00328	0.803706	0.8	0.777778	0.753117	0.871287	0.971831	0.807848	0.919558	0.836601	0.992931	0.872751	1.13267	0.986667	0.733887	1.01012	0.928747	0.986583	0.653199	0.986667	1.37374	0.821018	0.922222	0.570129	0.809567	0.859915	0.930464	0.807771
PRGEQRARGEGPPYQAAGSC	0.620232	0.802681	0.87104	0.972112	0.787965	0.825539	0.84	0.85	0.849645	0.843943	0.71813	0.824896	1.00857	0.89074	0.88999	0.753711	0.805825	0.972222	0.805941	1	0.760991	1.01639	0.817603	0.814754	0.674925	0.74813	1.45792	0.752515	0.829499	0.679811	0.847296	0.993763	0.780206	0.91108	0.99	0.711744	1.02632	0.968059	0.813953	1.01684	0.99	0.816162	0.819376	0.777778	0.745016	0.949458	0.852638	0.986755	0.831367
AGRRGRVGARERRARAGGSC	0.99005	1.14867	0.979027	1.51195	1.37274	0.91675	1.23286	0.981944	1.00993	1.03285	1.00283	0.853112	0.98164	1.1465	0.854311	1.1552	1.22816	1.23232	1.02574	0.974874	1.00719	0.963934	1.18124	0.808197	0.927928	1	1.20792	1.20724	0.967524	1.14353	0.944742	0.933888	0.921594	1.12491	1.28667	1.20127	0.981781	1.22359	0.971377	1.02357	1.28667	0.991919	1.13957	1.05556	0.977964	0.898014	1.21649	1.36755	1.17159
PTPPPCCPPAPPSPPPSGSC	66.2637	1.67833	0.889781	2.26096	1.13345	0.995025	0.975714	1.7125	1.03262	0.813142	1.13456	1.01909	1.01102	1.17491	1.74529	0.801619	0.78479	0.742424	1.23366	0.949749	1.18039	1.51803	0.839606	2.19016	0.966967	1.01372	0.977723	0.581489	1.81867	1.46215	0.972074	2.42578	1.77249	0.224418	0.996667	1.02452	1.15587	0.982801	5.18515	1.03367	0.996667	1.39394	0.809524	0.944444	1.06121	1.06949	0.589448	1.0298	1.72061
NPRAWWRGCWRNGERSPGSC	1.17413	3.78456	1.0656	1.18924	0.869381	1.6534	3.12143	1.11389	0.998582	1.24846	0.708215	1.30456	1.153	1.07986	1.09118	0.87112	1.23463	1.73737	1.27723	1.45729	0.922462	1.72787	1.92588	0.996721	1.0488	1.39526	1.14109	1	1.90934	2.25868	6.90553	1.89106	1.0874	1.08821	1.61333	0.626335	118.543	2.02703	2.83631	1.26263	1.61333	3.28687	3.85878	1.84444	0.908709	1.01264	1.14615	1.27483	0.71769
RCSIFRLRRTIKARWRLGSC	1.02488	0.986845	0.990629	0.776892	0.71646	0.748259	1.42714	0.841667	0.865248	1.04517	0.716714	0.956017	1.19217	0.988731	0.978196	0.881242	1.11812	1.01263	1.10495	0.979899	0.915534	1.01311	1.40243	1.13934	6.35285	1.22569	0.985149	0.794769	1.54939	1.37382	1.30957	1.06445	1.01414	1.32604	0.983333	0.94741	0.777328	1.4742	0.995528	1.0404	0.983333	1.20202	0.967159	1.06667	1.0822	0.813177	1.094	0.993377	1.29515
VPVALMSAMTTSSSQKNGSC	1.2869	1.2827	0.970103	0.794821	1.06407	1.09486	0.995714	3.88611	0.98156	0.581109	1.30028	2.31203	1.22889	1.00049	0.996036	1.30499	1.30421	1.27525	1.12673	0.572864	1.44205	0.983607	0.918356	1.30984	0.924925	0.932668	0.685644	0.760563	0.82544	1.40852	1.306	0.669439	1.01928	0.918843	0.986667	1.30447	1.03239	0.977887	0.716458	1.26599	0.986667	0.791919	1.12808	1.03333	1.32914	0.918773	1.22741	1.01325	0.968304
FFFQSGLFGPQEAQVEIGSC	1.01824	1.43907	0.900491	0.792829	0.993982	0.913765	0.715714	0.963889	1.06809	1.02464	0.886686	0.834855	0.988984	1.02205	0.997027	0.82996	0.807443	0.987374	0.782178	1.03518	0.743938	0.980328	1.13607	0.97541	0.61036	0.859102	0.975248	1.21932	0.85521	0.94164	1.04932	0.831601	0.893316	1.06281	1.36	1.01503	0.927126	1.18182	1.12075	1.02357	1.36	1.00202	1.12315	1.03333	0.973767	1.07671	0.961795	1.2649	0.564889
RQSGAGCGLKTTASSYKGSC	0.810945	1.03698	1.07184	1.01594	0.853097	0.853068	0.982857	1.2625	0.849645	1.23819	1.00567	0.824896	1.00612	1.07398	0.904856	1.09447	1.09223	1.03788	1.20594	1.0201	0.91287	0.92459	0.911407	0.97377	1.13063	0.990025	0.715347	5.71429	0.939107	3.06625	1.06833	0.991268	0.926735	0.8518	1.03	1.01779	1.42308	1.27027	1.4356	0.680135	1.03	2.5899	1.0312	1.01111	1.45715	1.00361	0.858702	0.976821	1.19048
CSARAVPGTTGPRATTPGSC	0.827529	0.915364	0.793396	0.788845	1.06053	0.810945	1.07571	0.979167	0.834043	0.811088	0.831445	0.861411	0.71481	0.879961	0.893954	0.989879	0.978964	2.47727	1.00396	1.0402	0.804157	0.957377	1.16387	1.00984	0.906156	1.01372	0.737624	0.61167	0.959405	0.687697	0.833036	0.740956	0.77635	0.559633	0.973333	0.8707	0.809717	1.00246	0.895349	0.649832	0.973333	0.810101	0.80624	0.955556	0.905911	0.902527	0.946028	0.990066	0.930322
GEPGLPRAGGRGRAGRGGSC	1.21725	0.831472	1.04507	0.900398	1.50088	0.968823	1.26571	0.952778	1.39433	1.03696	1.11473	1.12199	1.01591	1.01519	1.29138	1.15317	1.14725	1.25253	0.954455	1.02513	1.09139	0.954098	0.80718	0.859016	1.0961	0.831671	1.26485	1.38833	0.945873	0.990536	0.827094	0.829106	1	1.49824	1.13333	1.27244	0.775304	0.97543	0.984794	1.00337	1.13333	0.846465	1.16585	1.05556	0.917803	0.986462	1.698	1.3245	1.0961
FMKLYHSLVICLRLRTKGSC	1.16252	1.24001	1.10576	0.786853	1.06549	2.42322	1.10143	1.19444	1.00567	1.04517	0.988669	1.23983	0.954712	1.0779	1.21407	1.07152	1.25728	1.00505	1.34257	0.979899	1.22782	1.64918	1.47423	1.1459	2.08408	1.3404	1.26733	0.408451	0.905277	2.59937	1.21093	1.08773	1.15553	1.40155	1.37	1.1981	1.18826	0.982801	1.0653	1.0202	1.37	0.985859	0.996716	0.966667	1.55299	0.99278	1.17768	1.00993	1.17583
PLFCPPLAIPPTASPGKGSC	0.970149	1.05436	1.31905	0.994024	1.05841	0.859701	0.711429	1.75972	0.841135	0.809035	1.83428	0.844813	5.7552	0.78295	4.06145	0.815789	0.820388	0.777778	0.756436	0.537688	0.73701	0.977049	0.802548	1.01475	1.11186	0.874065	0.992574	0.985915	0.960758	0.922713	0.951872	0.914761	0.886889	3.92096	0.983333	0.823646	0.819838	0.958231	7.64758	0.62963	0.983333	0.975758	1.16585	1.04444	0.824064	1.00361	1.10734	0.983444	0.786327
APSRRRRWREATDPPPDGSC	1.10282	1.04095	1.1718	1.86853	1.59717	1.20199	1.25	1.0875	2.75177	1.24025	1.91218	0.975934	0.952264	1.24547	1.08127	1.08637	0.923948	0.957071	1.54059	0.994975	1.27098	0.980328	1.01795	1.01639	1.13063	1.0399	1.2104	0.790744	0.805142	1.04259	3.65419	2.53056	1.05141	0.495413	1.29333	1.21827	0.88664	1.21622	1.18784	0.693603	1.29333	1.24848	1.60591	3.11111	0.982162	1.28791	1.094	1.00993	1.15761
KRQTSRWTRKGTISLSPGSC	1.28358	1.03748	0.804998	0.954183	1.1285	1.14527	1.12429	1.10833	0.880851	5.36961	0.977337	0.979253	0.974296	1.05928	0.88999	1.04723	1.12298	0.974747	1.40594	1.30151	0.906475	0.986885	1.59931	1.15738	1.10586	1.1197	0.730198	0.696177	1.08254	2.06625	0.982769	2.70104	0.904884	0.666196	0.983333	0.981811	1.01619	3.0344	0.995528	0.622896	0.983333	1.00404	0.973727	0.966667	1.0703	0.907942	1.20073	1.24172	1.07882
KTYTCALTTVKATETKAGSC	0.804312	1.03599	0.701473	0.770916	1.05912	0.78209	0.972857	2.44861	0.86383	1.00616	1.02125	0.960996	0.952264	0.865262	0.887017	1.40216	0.799353	0.994949	1.00792	0.542714	0.849987	1.33443	0.832658	0.995082	0.973724	1.19576	0.730198	0.830986	0.780785	1.96215	1.735	0.920582	0.893316	0.642908	0.966667	0.883353	0.807692	1.0172	0.897138	0.62963	0.966667	1.02222	0.804598	0.955556	0.845051	0.895307	1.47119	1.29801	0.910961
LQARRKWRAGFLHFSDHGSC	0.822554	0.93522	1.17805	1.01195	0.988319	1.15556	1.35	0.994444	1.26525	43.7372	1.24929	0.947718	1.20196	1.06026	0.908821	0.892038	1.28641	0.989899	0.990099	0.979899	1.25873	0.967213	1.08859	1.44754	1.04354	0.857855	1.24752	1.01408	1.24899	0.851735	0.944742	1.18669	0.892031	1.25053	1.06	1.06524	1.01012	1.2285	0.973166	1.00337	1.06	0.812121	1.19048	1.01111	1.05701	0.907942	0.922984	1.00993	1.36352
GGGTLLSAAEGRSAAVVGSC	1.00166	0.994788	0.993307	0.808765	1.06336	0.995357	0.86	0.690278	0.991489	1.03696	1.1204	0.844813	1.38311	1.16022	1.09118	1.0776	1.26861	1.02778	1.16832	0.994975	0.954436	0.993443	0.926462	0.970492	0.802553	1.11845	0.943069	1.33199	0.964817	1.0836	0.836601	0.986279	0.921594	1.11785	1.35333	1.1032	1.23279	1.06143	1.06708	1.00673	1.35333	1.01818	0.98358	0.977778	1.13326	1.16155	1.20558	1.00993	0.675339
RGLRPGHAAAATEHQAQGSC	0.820896	1.27178	0.985274	1.02988	1.15327	1.05075	1.10143	1.09722	1.0156	0.628337	1.37252	1.35436	1.94614	1.08182	0.886026	1.22605	1.43042	1.00253	1.11089	0.532663	1.39515	0.996721	0.95194	0.837705	1.17117	0.881546	1.01485	1.04427	0.921516	0.771293	1.36661	0.5921	0.913882	1.05999	0.983333	1.30407	0.993927	0.970516	0.891771	1.2862	0.983333	1.01818	1.17077	1.02222	1.26058	0.995487	1.20922	0.990066	1.15801
EAPPRGSLSTARPPQTCGSC	1.02156	4.96203	0.804998	0.792829	0.910442	0.760199	0.885714	1.20556	0.934752	1.02669	0.875354	0.833195	0.99388	0.99951	0.997027	0.956815	0.823625	0.977273	0.978218	1.03015	0.732214	1.01967	0.811812	0.8	0.678679	0.869077	1.2797	2.02817	1.09337	0.777603	77.8788	1.22994	0.924165	0.976711	0.97	0.795967	0.811741	1	0.986583	1.06397	0.97	0.781818	1.33005	0.955556	0.7688	0.897112	0.713159	1.01656	0.542704
NPAKVVQPSCPSGRAARGSC	0.968491	0.853313	0.978135	0.792829	0.913274	0.749917	0.817143	0.845833	0.84539	0.850103	0.715297	0.828216	0.99388	0.88682	0.777007	0.682861	0.923948	0.969697	0.809901	1.00503	0.798295	1.33443	0.902142	0.801639	0.66967	0.902743	1.2401	0.800805	0.962111	0.623028	0.699941	0.822453	0.77892	1.22795	1.01333	0.788849	0.789474	1.41523	0.898927	1.03367	1.01333	0.777778	0.784893	0.844444	0.616299	0.801444	0.708308	0.655629	0.865853
SLPILFGSLRKQYMYSKGSC	1.00498	0.890047	1.32976	0.788845	0.913274	1.25174	1.09857	1.09861	1.08652	0.591376	1.27904	2.7751	1.22154	0.881921	0.987116	1.25978	0.966019	0.992424	0.8	1.02513	1.21876	0.97377	1.23104	1.44426	1.22297	1.11471	0.990099	1.27163	0.684709	1.06782	1.04813	0.583784	0.948586	1.59139	1.06	1.19019	0.811741	1.00737	0.724508	0.969697	1.06	1.01818	1.17241	1.12222	1.27807	0.810469	0.953305	0.927152	1.13247
QREPPGQGSGDLSSIGSGSC	0.819237	0.839911	1.07631	0.828685	0.922478	0.92869	1.13857	0.854167	1.13617	0.825462	0.849858	0.66722	1.2142	0.99755	0.780971	0.734818	1.08252	0.813131	0.954455	1.03015	1.07594	1.23934	1.03069	0.981967	0.827327	0.75187	1.26733	0.752515	1.09743	0.935331	0.95306	1.27817	0.992288	1.25618	0.976667	0.889284	0.848178	1.2285	0.898032	1.0101	0.976667	0.816162	0.995074	0.9	0.902413	0.916065	0.879321	0.97351	1.09791
QARQGGGQGRARGGPGRGSC	0.943615	1.07173	1.14502	0.978088	0.91115	0.962521	4.62286	1	1.14043	0.850103	0.862606	0.86805	0.998776	0.985791	0.906838	0.823887	1.2411	1.03788	0.952475	0.984925	1.01359	0.986885	2.10307	1.10164	1.00826	0.870324	1.2599	1.02616	1.20027	1.34543	0.862745	1.26486	1.02956	1.26182	0.983333	0.905496	1.02024	1.2801	1.60465	0.643098	0.983333	0.832323	0.986864	0.877778	1.00245	0.801444	0.869618	1.24834	1.22954
SFPPPPPATRGSSTVATGSC	0.829187	1.01464	1.43329	1.59363	0.984071	0.930017	0.842857	1.1875	0.991489	0.845996	0.981586	2.09793	1.19706	0.967173	0.90783	0.765182	0.97411	1	0.986139	0.944724	0.923528	1.38033	0.786335	0.97541	0.672673	0.86783	1.00743	0.752515	0.937754	0.946372	1.05764	1.57089	0.886889	0.977417	0.993333	1.1123	0.807692	0.970516	1.01789	1.0101	0.993333	0.826263	12.2479	0.755556	0.827562	1.08845	0.982414	0.980132	0.705993
KIVVLASARNLKHRAENGSC	0.819237	1.1447	1.06738	0.812749	1.03363	0.972139	1.12857	1.34028	1.28794	1.04517	1.24504	1.13527	2.54835	1.3856	1.00396	1.49325	1.44175	1.19949	1.19604	1.05528	1.31042	0.957377	0.914881	0.963934	1.13138	0.850374	0.980198	1.19517	1.09743	0.929022	1.01485	0.907277	0.991003	1.34651	0.99	1.31791	1.02834	1.43243	0.979428	1.02694	0.99	0.99798	1.16585	1.02222	1.66212	0.92509	0.979988	1.01656	1.39202
GGRVSPGQPAVGAHPHLGSC	0.802653	1.04443	0.900491	0.994024	1.12779	0.957877	0.974286	0.815278	0.987234	1.05339	0.992918	1.15685	0.964504	0.784909	1.07929	0.898111	0.941748	1.0303	0.813861	0.547739	0.898481	0.990164	0.693688	0.64918	1.16066	0.866584	0.940594	0.991952	0.962111	0.624606	0.831848	0.748441	0.931877	1.05011	0.95	0.984183	0.834008	1.00983	0.907871	1.02694	0.95	0.812121	1.14614	0.877778	0.835257	0.811372	1.20679	1.27815	0.780142
GDSGVSLVLRRKRGPQIGSC	1.1476	1.52594	0.903168	0.938247	1.42726	1.02289	1.55	1.22083	1.26383	1.17864	1.12181	0.969295	0.976744	1.17197	0.904856	1.01552	1.31877	0.997475	1.11683	1.02513	1.15907	1.2918	1.21135	1.0918	1.28078	1.00249	1.00495	1.55936	0.968877	1.75394	0.950683	0.979626	1.02828	0.688073	1.33	1.31989	1.13158	1.17445	0.88551	1.06061	1.33	1.00606	1.133	1.03333	1.09899	10.787	1.57671	1.64238	1.1047
AAAAARLPGGGGAGNQQGSC	0.807629	0.790271	0.896921	1.00398	1.13699	1.21393	0.874286	0.961111	1.03262	0.804928	1.11048	0.970954	0.966952	7.85497	1.34291	0.987854	0.823625	0.765152	1.3505	0.869347	1.11804	0.957377	0.77707	0.981967	1.33709	0.861596	0.965347	0.402414	0.922869	0.899054	1.06477	0.927235	0.90874	0.211009	0.96	1.12574	0.838057	0.724816	0.914132	0.848485	0.96	1.00808	0.957307	0.966667	1.12417	0.990072	0.688902	0.645695	1.11559
KKQWSSVTSLEWTAQERGSC	1.52736	0.792256	1.08077	0.790837	1.14619	1.0597	0.985714	0.966667	0.953191	1.03285	1.47875	0.972614	1.22399	1.41303	1.04856	0.914305	0.875405	1.01768	1.36634	1.05528	1.02158	1.29508	1.59467	0.940984	1.23574	0.998753	0.980198	1.20926	0.94452	1.1877	1.06358	0.829938	0.92545	1.22159	0.976667	0.96125	0.995951	0.97543	1.13506	1.0202	0.976667	0.981818	1.12972	0.955556	0.98426	1.25	1.35233	1.3245	0.938389
PRPEGPPLLPAARLLPTGSC	0.809287	0.887069	1.06827	1.01195	1.34584	1.02388	1.11286	1.11944	1.15319	0.837782	0.961756	1.13195	0.746634	1.0779	1.01388	1.33738	1.04693	0.989899	1.2	0.552764	1.40901	0.967213	0.809496	1.1541	1.52252	1.00374	1.43812	0.390342	0.829499	0.952681	0.948307	1.01788	1.01157	0.206775	0.993333	1.30289	0.817814	0.987715	0.980322	1.01684	0.993333	0.844444	0.834154	5.82222	1.04652	0.805054	0.743481	0.996689	1.41057
GAGGRAAPRGLLRADDPGSC	1.00995	0.856788	0.892459	0.810757	5.23327	0.917745	2.91857	0.708333	0.714894	1.01232	0.562323	0.985892	0.9694	0.980892	0.890981	0.931174	0.833333	0.762626	0.99604	1.03015	0.693312	0.944262	0.826867	0.963934	0.825826	1.11845	1.00248	0.83501	0.941813	0.913249	3.57813	0.830769	1.14781	1.4573	1.33333	0.763147	0.795547	0.990172	1.79875	1.0202	1.33333	0.789899	0.799672	1.05556	1.03463	1.04513	0.856277	0.953642	0.896777
SLRDPSCRSTQEYISTQGSC	1.05307	0.8965	1.30567	0.804781	0.923894	1.08292	0.675714	0.997222	0.997163	0.800821	0.992918	1.32282	1.20196	0.8927	0.906838	0.683536	0.985437	1.0202	0.8	1.03518	0.904343	1.36721	1.24841	0.977049	0.752252	0.736908	0.987624	1.03823	1.07848	1.17192	1.0719	0.904782	0.921594	1.5928	0.996667	0.866746	0.825911	0.985258	0.919499	1.02357	0.996667	0.791919	1.15599	0.9	0.952081	1.11372	0.977562	0.996689	0.796477
ARGVGGTEGDKEPPCLKGSC	0.834163	0.974435	1.07006	0.794821	1.20779	1.22355	1.00714	0.844444	1.00851	0.839836	1.07082	1.32116	0.998776	1.09162	1.19029	1.09312	0.988673	1.01263	0.986139	0.557789	1.01785	1.32131	0.737695	0.795082	0.894895	0.993766	0.975248	1.00201	0.887686	1.10095	0.961378	0.816632	0.90874	1.21313	0.973333	1.00356	0.603239	0.948403	1.40877	0.707071	0.973333	0.808081	0.973727	1.23333	1.19622	1.00361	1.22135	1.00662	0.772882
PRAPGTTAPTGGSTAPGGSC	0.825871	0.801688	0.994199	1.01195	1.26796	1.06667	0.987143	0.830556	0.991489	1.05544	0.736544	0.853112	0.984088	1.06026	0.999009	1.34008	0.822006	0.85101	1.20198	1.0201	1.22888	0.944262	0.583671	1.0082	1.29354	1.00873	0.970297	0.43662	1.53857	0.747634	1.0612	1.16091	1.12211	0.208892	0.976667	1.1728	0.813765	0.95086	0.892665	1.0303	0.976667	0.779798	0.817734	0.955556	1.01014	0.823105	0.721649	1.02318	1.21488
PPARGAPAAPRRAPAAHGSC	1.86733	0.999255	0.984382	2.9761	1.04637	1.15622	0.845714	0.834722	1.11206	0.817248	1.09915	0.977593	0.9694	1.24645	1.0783	0.831309	0.983819	1.23737	0.79604	1.02513	0.932587	0.983607	1.03764	0.804918	0.812312	1.07481	1.26238	1.24547	0.964817	1.23186	1.70053	1.01871	1.53599	1.07833	0.936667	0.970344	0.836032	1.04177	1.26476	0.656566	0.936667	0.939394	0.981938	0.988889	0.760406	0.801444	1.2262	0.963576	0.8032
GCASLPTRSTSPPRPPSGSC	0.809287	0.963018	0.797858	0.810757	0.835398	0.73466	0.73	0.848611	0.838298	0.833676	0.885269	0.824896	0.731946	0.900539	0.783944	0.678138	0.967638	1.00758	0.568317	0.532663	0.752465	1.01639	0.830342	0.819672	0.614865	0.836658	0.972772	0.977867	0.962111	0.805994	0.857992	0.824948	0.782776	0.984474	1.03	0.790036	0.761134	0.977887	0.810376	0.670034	1.03	0.838384	0.793103	0.788889	0.790486	1.08574	0.859915	0.97351	0.71648
KLKGLIQFRNQVITLDWGSC	1	1.05882	1.08523	1.13944	0.972743	1.37678	1.14	1.64722	0.958865	1.01848	1.25637	1.42905	1.22399	1.26703	1.3112	1.15587	1.19417	1.00505	1.38812	0.944724	1.0024	1.25574	1.62594	1.12787	0.987237	1.12469	0.742574	0.818913	1.06901	1.37382	1.28818	1.22328	1.03085	2.36909	1.35	0.979043	1.41903	1.23342	1.38819	0.976431	1.35	1.18384	1.10509	1.08889	1.77685	1.29964	1.10249	1.26159	1.24305
PRSSSRAASCTGARGRGGSC	1.1393	1.0067	0.987059	1.00398	0.719292	0.761526	0.72	1.11528	0.862411	0.804928	0.715297	0.672199	0.991432	0.690838	0.902874	0.688934	0.928803	0.767677	0.99802	0.547739	0.692779	0.967213	0.899826	0.795082	0.808559	1.01122	0.977723	0.991952	0.971583	0.774448	1.07903	1.01705	0.886889	0.863091	0.973333	0.79399	1.03441	0.985258	0.794275	0.670034	0.973333	1.01212	0.82266	0.966667	0.69185	0.785199	0.965434	1.05298	0.985446
PHFFLSAYWSSKKKAGSGSC	0.825871	0.844875	0.995984	0.816733	0.710088	0.765174	0.975714	0.993056	0.998582	0.794661	0.712465	0.808299	1.01836	0.715336	2.00793	0.726721	0.940129	1.01515	1.00396	0.959799	0.759392	0.662295	0.810654	0.977049	0.83033	0.996259	0.722772	1.39839	0.794317	0.929022	0.963755	1.09771	0.921594	0.93578	1	0.862001	0.953441	1.01474	0.99195	0.653199	1	0.981818	1.22167	0.966667	0.709339	0.880866	0.969072	0.678808	1.13798
CQTQARTNGYNCGSC	1.03814	0.88409	0.787149	0.956175	1.07398	0.890216	1.23429	0.836111	1.22979	1.04928	1.2762	0.982573	1.18237	0.984811	1.06838	0.964238	0.991909	0.757576	1.37426	1.48744	0.974154	1.02295	4.58483	1.22295	1.20571	1.20948	1.22772	0.583501	0.926928	1.64511	1.06239	1.21331	1.11697	0.685251	5.86	0.841044	1.01619	0.987715	0.995528	1.0202	5.86	1.1596	0.977011	1.05556	0.903813	1.13628	0.722862	0.996689	0.731404
PPAGPASAPVPARPSAGGSC	0.81592	0.959047	1.59036	1.19124	1.06265	0.94063	0.735714	1.12639	0.851064	0.823409	0.974504	0.833195	0.954712	0.972073	0.931615	0.802969	0.966019	1.00253	1.20396	0.542714	1.06954	0.967213	0.727273	1.02459	0.822823	0.865337	0.710396	0.826962	0.941813	0.629338	1.14082	0.917256	1.40617	0.482004	0.936667	0.90866	0.809717	0.980344	0.796064	0.676768	0.936667	0.79596	0.82266	0.9	1.0808	0.988267	1.09521	0.990066	0.95385
PPTPSRPPRPTSPYSSPGSC	0.981758	0.892529	0.901383	1.37052	1.25097	0.956882	0.978571	0.822222	0.997163	0.784394	0.855524	0.979253	0.913097	1.07104	0.893954	1.27193	0.838188	0.805556	1.19208	1.01005	1.05356	0.960656	0.892878	0.978689	1.33108	1.01122	0.972772	0.406439	1.08254	0.793375	1.06595	0.990437	0.90874	0.282287	0.976667	1.18466	0.797571	0.977887	0.903399	0.649832	0.976667	0.989899	0.926108	1.03333	1.06261	0.972924	0.605215	0.970199	1.3256
PRRRRPAHTPAWTPVLRGSC	1.00498	0.960536	0.986167	1.36653	1.36991	1.2398	1.48286	1.26111	1.24965	1.02464	0.992918	1.24315	0.971848	1.27683	1.33201	1.46626	1.26537	0.921717	1.56634	0.98995	1.2859	0.701639	0.917197	1.27541	2.48649	1.11471	1.01485	0.410463	0.989175	1.22713	1.14795	1.31476	1.02571	0.212421	0.983333	1.33017	1.04049	0.97543	1.03041	1.00337	0.983333	1.00202	0.980296	1.06667	1.20322	0.90704	0.622195	0.980132	1.53891
PPRLKGCTAPRCPERPIGSC	0.993367	1.00918	0.896029	1.18526	0.774513	1.06169	0.855714	1.1	0.852482	0.811088	1.04249	0.846473	1.16769	0.77511	1.01487	0.731444	0.813916	1.2803	0.972277	0.974874	0.644817	1.3377	0.932252	1.26066	0.814565	1.0212	1.01485	0.977867	1.05954	1.19401	0.997029	0.741788	0.910026	0.84686	0.926667	0.757612	0.995951	1.29484	1.25492	1.04377	0.926667	1	0.996716	0.888889	1.05491	0.858303	0.872044	1.73179	0.788814
PPDGDRAAPAAAGLWVVGSC	0.807629	1.00819	1.09058	1.05976	0.92177	1.15323	1.08857	1.2375	0.98156	0.835729	1.13314	0.946058	1.44186	1.16903	2.14272	1.37179	1.02265	1.20707	1.17822	0.994975	0.977884	0.655738	1.09438	0.957377	1.48574	0.756858	0.99505	1.02213	0.972936	1.0694	1.2549	1.24241	1.01157	0.784051	1.04333	1.12851	1.04656	1.02703	0.798748	0.670034	1.04333	1.0303	0.965517	0.955556	1.03463	1.01444	0.955731	0.996689	1.52378
RGRPTPCAPSPHSTRHQGSC	1.10779	1.09605	0.705935	1.00598	1.04991	0.970149	1.00857	1.12778	1.00567	0.825462	0.84136	0.904564	0.71481	1.00049	0.901883	0.875169	1.08738	0.964646	0.990099	0.98995	0.969891	4.21967	0.808338	1.01639	1.04279	1.00623	0.965347	0.410463	1.56969	1.14826	0.955437	1.36466	1.12339	0.381793	0.936667	0.944642	1.02632	1.01229	1.89624	0.989899	0.936667	1.29899	0.847291	2.97778	1.06331	0.979242	0.738629	0.963576	1.01066
TRCRAPCTPSLACSCPPGSC	0.898839	1.09308	0.846943	0.988048	1.06832	0.994693	0.71	0.988889	0.970213	1.18686	1.10765	1.14191	0.99388	0.979912	1.09812	1.01012	0.804207	0.944444	1.2099	1.01005	1.01945	4.87541	1.17313	1.57705	1.33784	1.12594	0.715347	0.599598	0.834912	0.92429	0.973262	1.09771	1.11311	0.46789	1.01667	0.953737	1.04049	0.990172	3.41503	0.649832	1.01667	1.11515	0.985222	1.02222	1.17803	0.710289	0.650091	1.00331	0.979665
TDDPTDMASLDSDEEIVGSC	0.837479	0.979399	0.893351	0.776892	1.01451	0.972803	0.907143	0.830556	0.977305	0.839836	0.988669	1.63154	1.2142	0.960314	0.93558	0.876518	0.982201	1.01263	0.807921	0.979899	1.02798	0.960656	0.802548	0.990164	1.06231	0.749377	0.960396	1.29577	1.06089	0.76183	1.04932	0.838254	1.05398	1.19972	0.963333	0.921313	0.801619	0.997543	0.908766	1.02357	0.963333	0.814141	0.980296	0.788889	0.916404	0.995487	0.858702	0.990066	0.943229
CSGEWHFPVHMLLQLESGSC	0.996683	1.25143	1.24141	1.18127	0.936637	1.45738	0.922857	1.46667	1.14043	1.03491	1.34561	1.44398	1.48103	1.03283	1.09118	0.927126	1.13592	1.22222	1.34851	0.984925	1.06048	1.32131	2.11349	2.69836	1.3476	1.2581	0.992574	0.615694	1.00812	0.946372	1.29887	0.998753	1.03856	2.35639	1.25	0.945828	1.05061	1.00737	1.25045	0.996633	1.25	1.21616	1.13629	1.02222	2.51487	1.50271	1.20194	0.960265	0.824645
SSSPTKATRTCLWCRPAGSC	1.00829	1.035	0.895136	0.814741	1.33097	0.977778	0.741429	0.943056	0.82695	0.601643	0.869688	1.37759	0.986536	0.77511	0.891972	0.749663	1.06149	0.810606	0.819802	0.994975	2.71996	0.983607	0.792125	6.57869	0.912162	0.763092	0.935644	6.74447	0.930988	1.07098	0.964944	0.740125	0.901028	1.20395	1.01	0.668644	0.591093	0.687961	0.818426	0.976431	1.01	2.61616	0.985222	0.833333	0.770899	0.811372	0.838084	0.986755	0.828544
LTAKFKMGLKVFVSSTPGSC	1.11277	1.18044	1.85631	0.998008	1.2	1.12703	2.43571	91.0208	1.38298	1.0308	1.09773	1.00083	1.388	1.27976	1.18236	1.14103	1.40291	1.24495	1.33465	0.974874	1.26512	1.02951	1.0249	1.12787	1.27177	0.965087	1.25495	1.20322	1.18809	1.23659	1.29055	1.00042	1.12853	1.21101	1.3	1.35073	1.36235	1.20393	1.1127	1.03704	1.3	1.02222	1.41379	1.1	1.26408	1.14801	1.12189	1.03311	1.21804
AVPHGRPARGPSLGSGPGSC	1.1874	1.09258	1.527	1.00996	1.33664	1.27396	1.08714	1.06667	1.00993	1.03491	1.2153	0.984232	0.73929	0.985791	1.26462	1.08839	0.938511	0.775253	0.992079	1.03015	1.10099	1.30492	1.10481	1.14426	1.29805	1.08978	11.4802	0.587525	1.04465	0.899054	1.06833	1.13763	1.18252	0.363444	1.00333	1.14235	0.983806	1.00983	1.93113	1.30303	1.00333	1.01616	0.835796	1.13333	1.00804	1.00812	1.06731	1.02318	1.10679
GASRSSPSTGTRTTTTKGSC	0.827529	0.948126	2.78715	0.782869	0.938053	0.644113	0.887143	0.709722	0.883688	0.827515	2.47167	0.834855	0.70257	0.88388	0.77106	0.804318	0.970874	0.515152	0.970297	0.552764	0.924594	0.967213	0.706427	0.991803	0.918168	0.997506	1	0.744467	1.0839	0.630915	0.94593	0.920582	0.766067	0.544813	0.713333	0.884935	0.809717	0.977887	0.796064	0.62963	0.713333	0.777778	0.635468	0.866667	0.99965	0.762635	0.60279	0.990066	0.779873
RGHRALPPRRAEQPVCAGSC	0.809287	1.03649	0.889781	0.988048	1.12142	1.10481	0.978571	1.09028	1.26667	1.02464	0.864023	0.985892	1.0869	0.988731	1.11001	1.08367	0.809061	0.79798	1.19406	1.00503	1.34186	2.45574	1.26115	0.995082	1.36486	1.23192	0.992574	0.426559	0.798376	0.88959	1.07546	1.45281	1.15424	0.278758	1.34	1.24634	0.975709	1.03931	1.01252	0.612795	1.34	0.783838	0.995074	1.02222	1.13886	0.805957	0.722862	0.996689	1.076
RTLHSHVDKNFAVCCCGGSC	2.31343	0.849342	0.896029	0.784861	1.30478	1.10182	0.852857	0.894444	0.860993	1.01232	0.842776	0.841494	0.98164	0.803528	0.698712	0.853576	0.833333	0.767677	0.992079	10.6683	0.846256	1.24918	0.800232	1.03279	0.927177	1.101	0.727723	0.798793	0.94452	1.25552	2.24242	1.08441	0.77635	1.35992	1.36333	0.748122	0.827935	0.936118	1.13506	0.989899	1.36333	0.99596	0.812808	0.977778	1.30955	1.01354	0.964221	0.990066	0.945246
GGTKGGALPSSLEVTPGGSC	1.56053	0.947133	0.822847	0.569721	0.984779	0.812604	0.725714	0.843056	1.87801	1.01643	0.92068	0.687137	1.18482	0.982852	0.776016	0.924426	25.301	0.782828	1.00198	0.98995	0.750333	0.960656	0.706427	0.801639	1.58483	1.08354	0.737624	0.748491	0.990528	0.823344	0.976827	0.658628	0.753213	0.964008	1.35667	0.916963	1.02227	2.91892	0.807692	1.00337	1.35667	0.965657	0.783251	0.822222	1.03183	1.25812	1.28441	1.00331	0.723135
GASRAGAPGCPSPRHRDGSC	1.00498	0.973443	0.986167	0.778884	1.13841	1.23284	1.01571	0.8625	0.866667	0.817248	0.988669	2.97427	0.991432	0.565409	0.882061	1	0.97411	0.95202	0.59604	0.954774	0.904876	0.993443	0.605675	0.808197	0.88964	0.987531	0.975248	1.0161	0.97023	1.21451	0.9388	0.730146	0.912596	0.914608	0.98	0.913009	0.746964	0.990172	1.00537	0.713805	0.98	0.810101	0.970443	0.955556	0.773697	36.3691	1.13645	0.993377	0.772411
PERPPGLLPGQSEEPGDGSC	0.81592	1.2415	1.0647	1.02789	1.24177	1.3801	0.857143	1.69028	0.991489	1.04312	1.36686	0.809959	2.49449	1.37286	1.00198	1.30769	0.962783	0.762626	1.36832	0.512563	1.12443	1.94098	0.819919	0.839344	1.27553	1.12968	1.43564	0.939638	0.952639	1.50946	1.28223	1.13181	0.920308	0.712773	1.35667	1.19533	0.817814	0.933661	1.23971	1.07407	1.35667	0.810101	1.45813	0.955556	2.69045	1.52798	1.10612	1.04305	1.66186
PPPRPRCVRSRPSLPSAGSC	1.01658	0.891536	0.982597	0.972112	0.92885	0.890216	0.931429	0.858333	0.968794	0.827515	0.824363	0.992531	0.95716	0.880941	0.88999	0.748313	1.00162	1.05303	0.774257	0.557789	0.861711	1.54754	0.985524	0.832787	0.660661	0.870324	1.21535	1.20121	1.02842	0.771293	0.83779	1.64407	0.879177	0.998589	1.01333	0.844207	0.787449	0.963145	0.904293	0.646465	1.01333	0.791919	0.80624	0.844444	0.779293	0.807762	1.08065	0.668874	0.893415
MPVQACPGKPESRSLATGSC	0.839138	0.93522	0.879964	1.16335	1.09735	0.805638	2.66429	0.838889	1.01135	0.831622	1.00708	0.992531	6.4896	1.09358	0.780971	0.662618	0.673139	1.33586	0.752475	0.557789	0.913936	1.01639	1.09902	2.67377	0.617868	0.765586	0.985149	1.01408	2.43572	0.766562	0.825906	0.738462	0.856041	0.846154	1.02333	0.830763	0.815789	0.685504	1.339	0.683502	1.02333	0.812121	1.02463	0.877778	0.756908	1.17238	1.05761	0.950331	0.781554
GCWGPRRPPGAPARGRPGSC	4.58209	1.4351	1.87863	0.984064	1.49593	1.26036	1.36714	1.20139	4.16738	1.21766	1.09915	1.05892	0.974296	1.42283	1.60258	1.09109	1.41262	1.25505	1.19208	1.03015	1.07434	0.954098	1.21946	13.9574	1.18619	1.11097	0.980198	0.782696	1.11096	1.85331	1.28936	0.995426	1.26221	0.426958	0.936667	1.19217	1.02632	1.3317	0.985689	1.03367	0.936667	1.19192	1.17241	1.04444	2.85205	46.4973	1.83141	6.45695	1.31505
LKAGYPEYMSNNFPCNVGSC	1.29187	1.0762	1.73672	1.01195	0.99115	1.02521	1.27	2.00556	0.859574	1.57084	1	0.939419	1.18972	1.52964	0.999009	1.0027	0.990291	1	1.35842	1.40201	0.867573	2.45246	0.942675	0.972131	1.27553	0.896509	1.27475	1.02213	1.04871	1.58833	1.64231	0.999584	1.02314	0.914608	1.27333	0.99565	1.57895	0.980344	0.807692	1.00673	1.27333	1.1798	1.15764	1.08889	1.79363	1.0713	1.20073	0.983444	1.03109
HPRTASITLPTTSLKGSGSC	0.991708	12.0675	0.979027	0.962151	0.770973	0.872305	1.00143	0.8125	0.887943	0.858316	0.987252	2.44979	0.966952	0.769231	0.787909	1.04521	1.69256	1.00253	0.79802	0.58794	1.07434	0.983607	0.950782	0.972131	1.00225	1.00374	0.742574	0.768612	1.07307	0.794953	1.1634	0.739293	0.883033	0.89626	0.983333	1.02847	0.813765	0.997543	0.822898	0.973064	0.983333	0.981818	1.18719	1	1.75166	0.898917	0.976349	1.01325	0.930927
PPCPPRSWVPLRRASVGGSC	1.01493	1.34276	0.96921	1.10558	1.12991	1.82056	1.27143	1.25139	0.988652	1.02464	1.64448	1.01577	2.18605	1.07692	1.09613	1.14777	1.26861	1.24495	1.3505	1.01005	0.992806	1.29836	0.984366	1.27869	1.1967	1.08603	1.03465	0.820926	1.07578	1.17981	0.956625	1.05863	1.23522	0.912491	0.97	1.01305	0.977733	1.21867	2.73435	1.0202	0.97	1.15556	1	1.1	0.966072	0.993682	1.22377	1.00331	1.00743
GAYQDGEAVHRKPAPGGGSC	0.807629	0.844875	1.06649	0.778884	0.702301	0.92073	5.41286	1.11528	0.859574	0.813142	0.939093	1.08714	0.98164	0.975012	0.888008	0.745614	0.805825	0.931818	1	1.42714	0.688516	0.993443	0.881297	1.23443	0.753003	1.05736	1.02475	1.20121	1.04736	0.919558	1.07784	1.07859	0.921594	1.14044	1.35	0.756821	1.22267	0.970516	0.997317	0.962963	1.35	0.779798	0.98358	0.911111	0.977265	3.22653	0.966646	0.682119	0.940674
AAAARGPGASGLRGCGGGSC	3.00166	1.6282	1.03971	0.806773	1.7777	1.05008	1.15143	0.998611	1.54184	1.41889	1.51133	1.00581	1.23133	1.08966	1.23885	0.774629	0.998382	0.997475	1.20396	0.984925	1.33014	0.996721	0.84308	0.995082	0.839339	1.00623	1.01733	0.798793	0.953992	1.1877	1.10517	0.765904	1.16324	0.351447	1.22667	1.19652	1.27935	1.2113	1.05725	0.979798	1.22667	1.45253	1.18555	1.03333	2.79049	1.27256	1.60461	3.48344	0.967362
GAVRWLSEGQHHGSAPRGSC	0.988391	0.952097	1.06738	0.796813	0.781593	0.821891	1.26571	0.976389	0.951773	1.22382	0.842776	0.80166	0.984088	0.696717	1.04757	0.815115	1.03722	0.949495	0.932673	13.5327	4.22755	0.957377	0.98784	0.955738	0.806306	1.13342	0.990099	1.03823	1.17997	0.905363	1.0921	1.07193	0.921594	1.06069	2.28	0.833531	4.41296	0.977887	0.976744	1.29966	2.28	1.02222	0.977011	0.9	0.647779	0.908845	0.872044	1.03311	1.05086
GRSKVRKRAKKTGTGCQGSC	1.11443	0.856788	0.850513	1.01594	1.05982	0.831841	1.11714	0.991667	1.00851	0.819302	0.584986	1.00249	0.724602	0.975992	1.61447	0.947368	1.11812	0.782828	1.51881	1.0201	1.004	0.996721	1.05153	1.14262	1.01577	0.976309	1.7995	0.605634	0.975643	1.00789	0.956625	1.00374	0.993573	0.416373	0.943333	0.994464	0.973684	1.40541	0.895349	0.626263	0.943333	0.969697	0.79803	0.955556	0.90801	1.09116	1.22377	1	1.06349
QPQASANPCQLLKPMVAGSC	0.799337	0.902457	0.977242	1.74701	1.13062	1.07363	1.41571	0.829167	0.994326	0.802875	0.720963	1.00747	11.8262	0.970113	0.876115	0.790148	0.81877	0.744949	1.16634	1.0402	1.22515	1.92131	1.00521	1.41475	0.897898	1.00249	0.700495	0.404427	0.815968	0.951104	1.306	1.09272	0.895887	0.281581	0.933333	0.944642	0.793522	0.670762	0.977639	0.653199	0.933333	1.18788	0.885057	3.08889	4.59042	2.41336	0.606428	0.990066	1.01388
SVAKSHSKNFIIGTTAQGSC	0.78607	0.75304	0.971888	0.772908	3.2531	0.939967	1.13429	0.981944	1	0.98768	1.24363	1.02407	0.964504	1.06908	0.895937	1.35695	0.883495	0.843434	1.01188	1.01005	1.22515	2.43279	3.49392	1.12131	1.04129	1	0.985149	1.14085	1.09472	0.777603	1.12894	0.832432	1.06041	1.12844	0.936667	1.02728	0.631579	0.977887	0.910555	0.993266	0.936667	0.965657	1.16256	1.02222	1.17244	1.19856	1.08551	2.72848	0.98921
PRRLARGAPRPDGAPAPGSC	0.820896	0.899975	1.12628	0.792829	0.981239	0.893201	0.962857	0.959722	1.26525	0.858316	0.939093	1.79751	0.966952	0.986771	1.10406	0.820513	0.728155	1.00505	0.8	1	1.00453	0.983607	0.98205	1.1459	0.822823	0.876559	1.86881	0.77666	0.963464	0.90694	0.827094	0.837422	0.884319	0.986591	0.963333	1.00079	0.827935	0.980344	0.825581	1.00337	0.963333	0.99798	0.972085	0.955556	0.922001	0.913357	0.973924	0.996689	1.07398
HPASPCCAVVAAAETKTGSC	0.827529	1.27476	9.46631	0.966135	0.996106	0.919403	1.04571	9.22778	1.27092	0.823409	1.18272	0.831535	1.23133	1.08084	1.00297	1.139	0.982201	0.805556	1.1604	0.994975	1.07008	2.87213	0.92762	1.3082	0.967718	0.74813	0.950495	25.6117	0.948579	0.902208	0.950683	1.63576	0.992288	2.23641	1.01	1.16963	0.989879	0.955774	1.678	1.00673	1.01	1.17374	1.16749	1.01111	1.12627	1.1778	0.859915	1	1.13919
CPSSKCGDAATAGHWRSGSC	1.00498	1.10002	1.25747	0.800797	0.769558	0.971808	0.992857	1.38472	0.992908	1.16838	0.851275	0.828216	1.02081	1.2827	0.890981	0.877868	0.828479	0.883838	1	1.33668	0.898481	0.931148	1.02258	1.00328	1.04054	2.87656	1.0198	0.575453	2.11502	1.21451	1.09329	15.3239	1.01028	0.62103	0.993333	0.88019	1.26721	0.987715	0.999106	0.616162	0.993333	1.07273	1.00493	1.01111	1.17803	0.906137	0.702244	0.976821	1.18154
GGRPPEPSPLGHGPGPHGSC	1.01824	1.23455	1.50915	1.4761	1.29487	1.09187	0.978571	0.980556	0.995745	0.932238	0.991501	0.990871	0.922889	1.07986	1.10307	1.01687	1.11003	0.755051	7.39406	0.994975	1.05302	1.00656	0.994789	1.19344	1.37012	1.01247	1.00248	0.802817	0.811908	0.818612	0.955437	1.37547	1.03728	0.568102	1	1.13444	1.01012	0.955774	0.976744	0.680135	1	1.49697	0.980296	0.911111	1.11647	1.01354	1.21528	1.33775	1.14847
PCPLPAPGHPSGILSGEGSC	1.02156	0.75304	0.980812	0.984064	0.996814	1.24312	0.962857	0.834722	0.971631	0.798768	1.88952	1.81245	2.41371	1.05537	1.32507	1.0695	0.800971	0.755051	0.782178	0.492462	1.06635	1.34754	0.598726	0.985246	0.757508	0.971322	0.982673	1	1.58593	1.35016	1.06001	3.43784	0.892031	0.914608	1.34667	0.905101	0.815789	1.20639	1.08766	0.979798	1.34667	1.23838	1.00821	0.933333	1.0766	1.17599	1.31837	0.990066	0.742832
ALVKLFHLPTSRCQSPSGSC	0.810945	0.8414	0.87104	0.788845	0.87292	0.817247	0.851429	0.836111	1.12057	0.835729	0.712465	1.30788	1.21665	0.881921	0.892963	0.664642	1.1165	0.962121	0.786139	1.00503	0.909672	0.993443	0.913723	0.970492	0.816817	0.875312	1.22525	1.00402	1.1908	0.747634	0.968509	1.01455	1.06298	1.79817	0.97	0.84223	0.848178	0.953317	0.81932	1.07407	0.97	0.616162	1.01478	0.933333	0.842952	33.9206	0.874469	1.00993	0.93496
IPRMQPQASANPCQLLKGSC	1.00829	0.782825	1.18876	1.79681	1.07186	1.13267	1.63	0.972222	0.977305	0.823409	0.842776	3.6332	160.428	0.89172	0.888999	1.02092	0.946602	0.969697	0.79604	0.98995	1.15534	2.47869	1.66068	1.23115	1.00751	1.03117	0.990099	1.02213	1.15832	0.888013	1.06833	1.40374	1.01028	1.26606	0.976667	0.950178	0.603239	0.970516	1.26208	1.02694	0.976667	1.19394	1.133	2.25556	2.99685	3.22112	1.11704	1.01656	0.807099
SRRRRCPGTRSLRPREPGSC	0.983416	0.88409	0.994199	1.00598	0.99823	0.761857	0.895714	1.22917	0.856738	0.821355	0.708215	0.906224	0.984088	0.869182	0.888999	0.802969	0.940129	0.808081	1.18416	0.979899	0.912337	0.990164	0.929936	0.991803	0.972222	0.998753	1.18069	0.60161	1.54398	0.981073	1.05764	1.01455	1.009	0.342978	0.953333	0.988928	0.805668	0.982801	0.805903	0.656566	0.953333	0.79798	0.81445	0.966667	0.977265	0.723827	0.835658	0.996689	1.1529
WPDEQREEHCNQCHALGGSC	0.960199	1.01812	1.57787	0.954183	0.999646	1.29187	0.924286	0.933333	1.15745	0.989733	1.11615	0.824896	1.18482	0.99461	1	0.755735	0.954693	3.7803	1.17228	0.994975	0.862244	1.28197	1.00637	1.15246	0.976727	0.859102	0.960396	1.19115	1.05413	1.38013	1.16934	1.31227	0.777635	3.73324	1.54	0.865955	1.18826	1.25061	1.24597	1.00337	1.54	0.983838	1.15599	0.955556	0.910108	1.16877	0.988478	0.976821	0.9117
PTTTTTTRALLSARPSPGSC	0.834163	0.789774	0.788041	0.788845	0.694513	0.92869	0.835714	0.8125	0.832624	0.86037	0.828612	0.678838	0.966952	0.8927	0.902874	0.738192	0.776699	0.987374	0.809901	1.01005	0.698641	0.97377	1.05038	0.8	0.675676	0.738155	0.987624	0.991952	0.806495	0.870662	1.08378	0.888981	0.90874	0.835568	0.973333	0.736655	0.811741	0.943489	0.886404	0.666667	0.973333	0.810101	1.18227	0.9	0.63029	0.823105	0.863554	0.937086	0.990891
FPERSAHWSLFVSTDPFGSC	1.93035	1.24895	1.45203	0.776892	1.00531	1.30912	0.99	1.12222	0.876596	1.01848	1.28329	0.990871	0.979192	1.07888	1.00297	1.22267	0.933657	1.23737	1.36832	1.01508	0.789768	0.993443	4.52345	7.86885	0.971471	1.12718	17.2178	1.01811	1.18268	10.9574	0.936423	1.02786	0.901028	1.40649	1.34333	25.9134	0.803644	0.972973	1.50447	1.23906	1.34333	0.987879	0.978654	1.07778	0.943687	1.18321	59.9406	0.986755	0.942758
CICHDNDLQRVIPGSC	0.81592	0.912882	0.989737	0.822709	0.926726	1.97579	1.39429	1.74167	0.991489	0.804928	0.94051	1.76598	0.998776	0.89368	0.973241	0.741565	0.826861	0.997475	0.788119	0.974874	0.88356	1.26885	0.936885	0.844262	0.68018	0.962594	1.26238	1.54125	0.949932	0.768139	0.818776	0.735135	0.865039	1.5801	1.00333	0.714907	1	1	0.974955	1.03704	1.00333	0.808081	1.25123	6.6	0.848548	1.17238	0.981201	1.00331	0.59924
PRPARRAPAGPSRAPRAGSC	1.01493	0.752544	1.06827	0.804781	1.07681	0.930348	1.27571	0.973611	0.859574	0.817248	0.946176	2.30373	0.979192	0.77707	0.904856	1.02024	0.84466	1.05303	0.582178	0.919598	1.06475	0.947541	0.788651	0.993443	0.825075	1.01122	1.01238	1.0161	1.10284	0.865931	0.833036	0.773389	1.42416	0.723359	0.953333	1.21115	0.605263	1.2457	0.813059	0.676768	0.953333	1.00808	1	0.944444	1.22001	0.787906	0.967859	1.06291	1.18215
LKSPRSGRRCASPGGRAGSC	1.1675	0.93373	1.14235	1.15737	0.993274	0.84942	0.985714	0.863889	0.977305	1.03491	0.845609	0.818257	0.966952	1.00441	0.895937	0.950067	1.27994	1.55808	0.970297	1.01508	0.810019	1.57049	1.19166	0.991803	0.825075	1.22818	1.49505	1.02012	1.21516	1.55205	0.968509	0.824948	1.08355	1.3331	0.96	1.09846	1.24089	1.24324	0.782648	0.690236	0.96	1.00202	1	1.04444	7.43757	0.906137	1.208	1.31788	0.82935
GYFIKQKCIEQPESRSLGSC	1.01493	0.999752	1.05846	0.822709	1.06549	4.68159	1.21571	0.697222	0.687943	0.967146	0.868272	2.77344	1.21665	0.607545	1.00694	1.09717	0.822006	0.742424	0.99802	0.497487	1.09299	0.92459	0.573248	0.821311	0.857357	0.877805	1.24752	1.22938	1.18945	0.774448	0.973262	0.666112	1.30334	0.723359	1.39333	1.06327	0.947368	1.26781	0.79517	1.2963	1.39333	0.830303	0.968801	0.877778	1.17524	0.951264	1.10612	1.00993	0.747471
SSKVTIPWDEVPSSARCGSC	0.988391	0.795235	1.29139	2.33068	1.12991	1.13167	0.868571	1.27083	0.865248	0.620123	1.01275	1.91867	1.2142	0.78197	1.00198	2.15924	1.14887	0.959596	0.807921	1.03518	1.1724	1.2918	0.817603	1.00328	0.884384	1	3.24505	6.32394	0.820027	0.626183	1.20499	0.572141	1.27892	1.31898	0.963333	0.981811	0.582996	1.19656	0.97585	0.717172	0.963333	1.63636	0.957307	1.04444	0.968171	2.99278	1.10734	0.652318	0.748008
GGPRPPRGRPARPEARPGSC	0.910448	1.05237	1.31281	1.0239	1.48602	0.926368	1.22714	1.09167	0.980142	0.809035	1.14589	1.39751	1.5153	1.20039	0.987116	1.13968	1.23139	0.987374	1.19406	1.43216	1.17613	0.944262	1.03069	1.01803	1.12012	0.975062	0.957921	0.790744	0.918809	0.946372	0.943553	0.830769	1.04242	0.853917	0.983333	1.18822	1	0.987715	0.980322	0.693603	0.983333	1.01212	0.802956	0.988889	1.06751	1.18863	1.21892	0.980132	1.21455
SCPLLENQIHLSLKFPDGSC	1.15091	1.103	1.34494	1.33068	1.26584	1.84677	1.02429	1.69028	0.970213	1	1.56232	1.73776	1.46389	1.28172	1.28048	1.32794	1.43366	1.84343	1.01386	1.47739	1.39675	0.970492	1.05038	1.61967	1.18619	1.42269	1.21287	1.44266	1.04601	2.33281	2.09626	0.826611	1.14267	1.1609	1.30667	1.07236	1.3664	1.21376	1.49642	1.30303	1.30667	1.42222	2.03941	1.24444	1.18993	1.34838	1.43723	1.97682	0.772478
APCLPSSAHVPTNRLSAGSC	0.817579	0.991313	0.885319	0.786853	0.926018	1.10978	0.878571	0.795833	1.12908	0.811088	0.970255	1.30456	1.13586	0.912298	0.908821	0.850877	1.10032	1.24242	0.782178	0.969849	1.01785	1.32459	0.800232	1.96885	0.975225	0.793017	0.990099	0.780684	0.967524	0.766562	0.932858	0.803326	0.916452	1.20536	0.953333	0.963227	1.02834	152.071	1.08766	1.04714	0.953333	0.981818	1.00328	0.977778	1.02204	0.980144	0.709521	1.01325	0.962926
KCKSWKQNSGKNNRKGNGSC	1.10614	1.93398	0.896029	1.00398	1.40885	0.958209	1.38429	1.34861	1.26241	2.04517	1.13456	0.831535	0.991432	0.961293	1.01586	0.877193	1.29288	1.21717	0.990099	0.969849	1.02158	1.14426	1.70237	0.942623	1.12988	1.00748	1.00248	1.17103	0.971583	1.42114	1.05526	0.827443	1.02185	2.07481	1.29667	1.14077	1.02632	1.17445	1.06798	1.02694	1.29667	1.0202	1.16256	1.06667	0.933193	1.22473	1.82777	1.31126	1.02672
PSPSCLWAGEGVPSSSAGSC	0.991708	0.744602	1.54663	1.00199	0.917522	1.10381	0.841429	0.852778	0.849645	0.804928	0.991501	2.49461	1.30233	0.821166	1.27651	0.983131	0.79288	0.989899	0.788119	0.984925	1.00986	1.32459	0.799074	0.837705	0.962462	1.00998	1.2401	1.14085	0.941813	0.954259	1.09685	0.82079	1.02828	0.981651	1.01333	1.04547	0.615385	1.23833	1.38193	1	1.01333	0.969697	1.1642	0.9	1.27597	1.01354	1.0382	1.02318	0.797553
REPEAGEQNPGALGEEGGSC	0.965174	1.07818	1.16734	1.02191	1.18372	1.44279	0.858571	1.13472	0.859574	128.606	1.28045	2.0083	2.48225	1.37678	0.895937	1.21727	0.961165	0.992424	1.37228	0.542714	1.09672	1.00328	0.690214	0.837705	2.35586	0.985037	0.727723	1.60161	1.07984	1.3123	1.06714	1.10021	0.917738	0.9259	1.02667	1.13919	1.22874	1.37838	1.22272	1.0303	1.02667	0.79798	2.52874	0.888889	3.71249	1.35289	1.31595	0.963576	1.09885
GRAAGGCPRALRPAARDGSC	1.00332	1.45892	0.781794	0.784861	0.779469	0.637811	0.831429	1.12917	0.675177	1.04928	0.701133	0.647303	0.959608	0.899559	0.876115	0.811741	0.817152	0.954545	0.964356	1.02513	0.970424	0.986885	1.04459	0.821311	0.84009	1.15835	0.982673	0.599598	0.966171	0.794953	0.954248	0.901455	1.0437	0.633733	0.973333	0.798339	1.22874	1.00737	0.979428	0.632997	0.973333	1.0101	1.08539	0.955556	0.896118	0.905235	0.977562	0.708609	1.04272
AARDPAREPAAANPAGRGSC	0.810945	0.842393	1.23963	0.984064	0.782301	0.731675	0.721429	1.12222	0.699291	0.823409	0.984419	0.675519	0.966952	0.876041	0.784936	0.732794	0.839806	0.994949	0.962376	0.984925	0.859046	1.30492	0.81297	0.822951	0.819069	1.00623	1.92327	0.796781	0.787551	0.791798	0.796197	0.901455	0.922879	0.780522	0.943333	0.771451	1.22065	0.968059	0.820215	0.683502	0.943333	0.808081	0.977011	0.811111	0.925498	0.781588	0.839297	1.99669	1.0926
SLSTGGPCTASSPSSSRGSC	0.824212	0.690494	0.873717	0.812749	0.954336	0.827529	0.724286	0.844444	0.987234	0.835729	0.851275	1.02407	0.976744	0.860363	0.876115	0.798246	0.639159	0.762626	0.817822	0.537688	0.960831	1.62951	0.808338	0.839344	0.831081	1.21571	0.980198	1	4.43437	0.615142	0.85205	1.19168	0.902314	1.06493	0.95	0.868327	0.582996	0.992629	1.20125	0.690236	0.95	1.18586	0.993432	0.811111	0.695348	0.806859	0.828381	0.933775	0.779604
CGLAFGPALALSWPWLGGSC	1.12272	1.17498	1.16466	1.15737	0.92177	1.5466	1.14429	1.64444	0.944681	0.852156	1.06799	1.52863	1.459	1.073	1.0783	1.05803	1.25405	1.06061	1.18218	0.979899	1.01945	1.34754	10.3034	1.2623	1.09309	1.42643	1.19059	0.826962	1.31664	1.38013	1.25728	1.09272	1.33162	1.88567	1.65667	0.872677	1.58502	1.42752	1.5644	1	1.65667	1.21212	1.14614	1.03333	1.81462	1.34747	0.983626	0.966887	1.06228
PQLRTAAGPSFFPLGRLGSC	1.00995	0.898982	0.904953	1.21912	1.63611	1.06368	1.27286	0.820833	1.16738	1.00205	0.862606	1.00083	1.00612	1.13474	3.88999	1.26788	0.909385	0.785354	1.40198	0.984925	1.24754	1.00984	0.883613	1.67213	1.62538	1.12095	1	0.396378	1.33694	0.919558	0.962567	1.09023	0.907455	0.338744	1.37	1.35073	0.987854	0.972973	0.892665	0.989899	1.37	1.0202	0.848933	1.12222	1.0773	0.915162	0.718011	1.0298	1.27525
KIASISYPDGSVSSWLDGSC	0.960199	0.989327	1.63945	1	1.4046	1.38773	1.12571	0.948611	1.01135	1.01437	1.40793	2.76349	1.21175	0.983831	1.09217	1.22335	0.975728	0.997475	1.2	2.53769	1.0429	1.29836	1.78691	1.11311	1.22072	0.86409	1.22772	1.23944	0.971583	1.20505	1.10873	1.21414	1.13368	1.10374	1.34667	1.10399	1.00202	0.995086	1.54204	1.05724	1.34667	0.967677	1.16256	1.15556	1.05631	1.1778	1.53184	2.49669	1.0637
QARLCLIVSRTLLLVQSGSC	1.00663	1.51303	1.22802	1.21116	1.06903	1.32869	4.01714	1.60694	1.53191	1.01027	1.47875	1.0888	1.46879	1.41205	1.09514	1.67949	1.27184	1.35354	1.36436	1.07538	1.38183	1.28197	1.82166	1.11967	1.46547	0.862843	1.22277	1.87324	1.2111	1.0836	1.19667	1.16507	1.1491	3.97742	1.26333	1.42942	1.23279	1.46192	1.1288	1	1.26333	0.99798	1.97373	1.12222	2.3099	1.33394	1.09521	1.21854	1.33098
PQALPSHLPGARRAHRLGSC	1.02156	0.835939	0.997769	1.31873	0.853097	0.862023	1.16286	0.840278	1.00851	0.852156	1.517	0.833195	0.954712	0.969133	2.20416	0.830634	1.25243	1.02778	0.79604	0.984925	0.907541	0.639344	1.09786	1.04426	1.02252	0.993766	1.00248	1.04024	1.09743	1.2429	0.843731	1.07692	0.883033	1.14538	0.953333	0.98537	1.24089	1.21376	0.988372	0.700337	0.953333	1.01616	1.04269	1.01111	0.820567	0.867329	0.976349	1.0298	1.08648
PTTPASPRSEVLRRVPYGSC	1.45108	1.03797	1.14056	0.994024	1.04496	0.924046	2.79429	1.52778	0.855319	0.821355	0.86119	1.19668	1.87271	1.46791	0.887017	0.897436	0.823625	0.742424	1.03564	0.984925	1.07381	1.58361	5.78576	0.985246	1.40315	0.992519	2.18317	0.390342	1.09878	1.06467	1.06714	1.17173	1.00771	0.551164	0.936667	1.06485	1.04251	1.02457	1.10733	0.656566	0.936667	1.00808	0.816092	1.04444	1.32844	0.970217	0.856277	0.89404	1.02901
GRSSVTSTGSTPPAVTMGSC	1.01824	0.810127	0.807675	0.794821	0.848142	0.699502	1.1	0.833333	0.842553	0.823409	1.10907	0.818257	0.741738	1.01323	1.33895	0.965587	0.961165	1.01768	1.36832	0.964824	0.803091	1.34098	0.907933	0.996721	0.996246	1.01496	1.16584	0.991952	0.941813	0.758675	0.720143	0.843243	0.895887	0.557516	0.963333	0.878213	0.825911	1.25799	0.89356	0.666667	0.963333	0.791919	0.799672	1.01111	0.963973	0.807762	1.4627	1.01325	0.970791
APPPVPTCSPRTLRCLPGSC	0.99005	9.69124	0.886212	1.16932	0.993274	13.4272	0.99	0.966667	0.831206	0.788501	0.810198	0.858091	0.959608	0.860363	0.994054	1.01282	0.954693	1.03788	1.21584	0.974874	0.90381	2.85574	0.943833	1.27377	1.0458	1.00499	1.7698	0.605634	0.806495	1.8817	1.07427	1.12349	3.60925	0.688073	0.963333	1.11309	1.01012	1.0344	0.796064	0.6633	0.963333	0.79798	0.791461	1.03333	0.970269	4.58574	0.972711	0.960265	1.35155
EKADRVARLLLNLNQKMGSC	0.822554	1.23654	1.33333	1.00797	1.05416	1.12239	1.21	1.11389	59.583	0.831622	1.28612	2.94772	4.58262	1.15042	1.05055	1.33063	1.57929	0.941919	4.22376	0.537688	1.4964	1.29836	0.936885	0.791803	1.38664	0.88404	0.997525	1.00402	1.07172	1.08833	1.18835	0.904782	1.02057	6.35215	2.23	1.31949	1.417	1.12531	0.823792	0.996633	2.23	1.02222	1.3399	1.05556	1.42427	0.983755	1.094	1.00662	1.26396
PPRTRPPSPSSATAVTPGSC	0.812604	0.857781	0.887104	0.868526	0.987611	1.02819	0.98	0.679167	0.995745	0.829569	1.1204	2.48299	1.71114	0.969133	0.983152	1.13158	1.06311	0.931818	0.794059	0.552764	1.11271	0.960656	0.691372	0.837705	0.884384	0.859102	0.99505	1.02616	0.805142	0.790221	0.956625	0.740125	0.894602	0.91108	0.956667	1.017	0.653846	0.992629	0.908766	0.703704	0.956667	0.818182	0.968801	0.977778	0.906611	1.00542	1.37659	1.01325	0.871433
PHLAERAALRPAGALAQGSC	0.771144	0.983867	0.902276	0.982072	1.44779	1.21194	1.12857	0.852778	1.28085	1.00205	1.16006	1.19336	1.19706	1.17687	1.21407	1.07422	1.1246	1.00253	1.00594	0.974874	1.12763	0.957377	0.685582	0.631148	0.999249	0.759352	0.935644	0.973843	0.976996	0.829653	0.961378	0.931393	1.0347	0.894848	1.33	1.09055	0.708502	0.953317	1.11986	1.00337	1.33	0.822222	1.13136	1.18889	0.931794	0.982852	1.3208	1.00993	0.905045
TTSSSQKNITPAILTCCGSC	1.0199	1.55721	0.807675	58.7231	1.28779	1.28226	1.11143	4.03056	0.991489	1.02464	0.848442	1.16349	1.16769	1.26997	1.25768	1.20715	0.985437	1.21212	1.53267	1.44724	1.39675	1.60328	1.01911	1.48033	0.90015	1.13591	0.960396	0.426559	0.841678	0.794953	1.31432	0.976299	1.01671	0.417078	1.29	1.14591	1.03036	0.990172	1.13417	1.00673	1.29	0.989899	1.1445	0.922222	1.42357	1.26173	0.961795	1.0298	0.980202
AGRKTWRRKGTEGPTAEGSC	0.840796	1.05237	1.34404	0.998008	1.22053	0.849751	1.14286	0.993056	1.00284	1.03491	1.28895	0.980913	0.722154	1.17687	1.39445	1.00607	0.97411	1.23737	1.19406	0.929648	1.12177	1.00328	1.04459	1.12787	1.03979	1.00748	1.22277	1.01207	0.79161	0.94164	0.951872	0.907277	0.94473	0.700071	0.92	1.27639	1.17004	1.02457	2.09123	1.07407	0.92	1.01818	1.867	1.14444	1.01924	1.17148	1.32929	1.34106	1.26853
PSRVWTSGRSMTSSQRKGSC	0.975124	0.829983	0.891566	0.772908	0.99115	0.792703	0.857143	0.993056	0.858156	0.813142	0.864023	0.949378	0.971848	1.70701	0.880079	0.697706	0.833333	0.739899	3.85149	2.34673	0.907541	1.59344	1.2403	0.881967	0.958709	1.01122	0.720297	0.577465	39.6793	0.932177	0.829471	0.907277	0.883033	0.426253	0.973333	0.969553	1.01822	0.982801	0.807692	0.643098	0.973333	1.27677	0.635468	1	1.09899	0.81769	0.580958	0.990066	0.960774
PLAAGTLGAGVQGESLRGSC	1.13433	0.987342	1.41812	2.2012	1.12425	1.01924	0.988571	5.82778	0.859574	1.01848	2.34561	0.834855	0.95716	1.07104	1	0.935223	1.11812	1.02525	1.39802	0.502513	1.2113	0.967213	1.03416	0.965574	1.15991	0.995012	0.972772	0.814889	0.922869	0.927445	3.53417	1.01123	0.895887	0.631616	1.05667	1.01621	0.809717	1.00246	0.920394	0.643098	1.05667	1.00808	0.819376	1.02222	1.04022	1	1.35961	1.01656	1.1648
PPAPLRCWPFWRGGAPCGSC	1.14428	1.58501	0.813922	2.57171	1.07398	1.80365	1.16429	1.23056	0.974468	1.40246	1.39377	0.982573	0.984088	0.875061	1.87215	1.00607	1.3479	1.05051	1.18812	1.0201	0.853717	8.58361	1.23567	1.1459	1.15465	1.19701	1.2401	2.56539	1.18539	2.58833	1.18835	3.5052	1.12468	2.18137	1.63333	0.834322	1.31781	1.4226	4.40966	1.0303	1.63333	1.96364	1.21182	1.23333	1.05421	1.37816	1.21771	1.02649	0.839501
GPAPPGRAPAGTRPATPGSC	0.819237	2.04815	0.806783	0.804781	0.850973	0.893864	0.701429	0.983333	1.04397	0.798768	1.26912	0.814938	0.722154	0.794708	0.888999	4.70715	0.846278	0.775253	0.778218	0.572864	0.647482	1	0.806022	0.834426	0.685435	0.997506	1	0.7666	0.926928	0.753943	0.857992	0.657796	0.875321	0.901905	0.96	0.865955	1.03846	0.955774	0.889982	1.28956	0.96	0.820202	0.812808	0.811111	0.775096	0.906137	0.861128	1.31788	0.677221
PPAALTGDFSPHPDRDPGSC	7.18242	1.08215	1.45917	2.67729	1.28212	1.37745	0.857143	0.852778	0.900709	1.31006	1.7932	0.86473	2.3623	1.21117	1.74529	1.10864	1.36084	0.765152	1.17822	0.984925	1.36584	1.27869	0.909091	1.13279	1.12538	1.0985	0.99505	0.810865	0.817321	0.764984	1.77897	1.35884	0.928021	0.415667	1.01333	1.10518	0.852227	1.21622	1.18157	0.973064	1.01333	1.01818	0.965517	0.977778	1.32984	1.24549	0.949666	1	0.948943
KQKNQTKQNKTRIAVSCGSC	0.983416	1.03202	1.06917	0.790837	1.00035	1.31211	1.95857	0.859722	1.3617	1.05339	0.883853	1.12033	0.98164	0.588927	0.965312	0.869771	0.964401	1.02525	0.976238	0.562814	0.970424	0.940984	1.35843	0.65082	0.895646	0.741895	0.977723	0.98994	0.960758	1.09464	0.950683	1.16175	0.898458	0.985886	1.31	0.939106	0.991903	3.85504	0.999106	1.0303	1.31	0.975758	1.33169	0.933333	0.863938	0.807762	1.21407	0.980132	0.75379
GAAGGAGRLLTSGQSRGGSC	1.03483	0.792753	0.883534	0.579681	0.992566	0.78209	1.09714	0.959722	0.849645	0.794661	0.983003	3.40581	0.964504	0.699657	0.887017	1.08907	0.938511	0.757576	0.59604	2	0.878231	2.01311	0.77707	0.811475	0.892643	0.880299	0.960396	1.22133	0.937754	0.750789	1.09091	0.65447	0.885604	0.983063	0.933333	0.927244	0.595142	0.977887	0.903399	0.690236	0.933333	0.806061	0.98358	0.977778	0.884925	0.994585	1.45785	1.03642	0.936036
AHRPLPLHGHLALQQGLGSC	0.824212	0.948126	1.0888	1.01195	0.789381	1.13632	0.978571	1.39444	0.930496	1.01232	1.2847	1.19336	1.18972	1.25919	0.986125	1.17476	1.40939	1.15152	1.37426	0.557789	0.849454	0.92459	1.02027	0.996721	1.01952	1.00125	3.2995	0.768612	1.05007	0.92429	0.968509	1.28565	1.02828	0.877911	1.33	1.05852	1.38259	0.958231	0.883721	0.983165	1.33	1.21212	0.960591	1.05556	1.17104	0.898917	0.863554	0.983444	1.57877
Hum_1-78_21m	0.837479	0.802681	0.989737	1.13944	0.756106	0.885904	0.861429	0.669444	1.27376	0.829569	0.695467	0.670539	119.819	0.896619	0.673935	0.736167	0.789644	1.0202	0.972277	0.929648	0.867573	1.3082	0.823393	2.08033	0.677177	0.749377	0.727723	0.762575	0.953992	1.08044	0.833036	2.82079	0.786632	0.757939	1	0.831554	0.825911	1.0344	0.794275	0.673401	1	0.987879	0.973727	2.12222	3.40888	2.39621	0.727714	0.764901	1.15956
IAPLPRQQAGPRAEIPLGSC	1.01824	1.05038	0.929942	1.00199	1.04283	0.932338	0.965714	0.840278	0.963121	3.6694	2.09915	0.828216	1.67687	1.06712	2.33003	0.809042	0.996764	1.00758	0.974257	1.01508	0.85052	1.00656	1.15229	0.990164	0.981231	0.871571	1.01485	0.975855	1.07578	0.929022	26.139	0.745946	0.904884	0.904728	0.943333	0.981811	1.34413	0.928747	1.26565	1.05724	0.943333	5.27879	1.16585	0.955556	1.04092	1.16155	1.93208	0.976821	0.873853
PQPLCAAGPSGEEGHRAGSC	0.840796	0.90345	0.887996	0.794821	0.795752	1.03416	0.884286	1.00833	0.706383	0.819302	0.865439	1.02739	0.756426	0.926997	0.948464	1.0776	0.817152	0.808081	1.00396	1.03015	0.795097	0.92459	0.92183	0.985246	0.807808	1.73067	0.722772	0.810865	0.947226	0.949527	0.711824	0.919751	0.912596	0.833451	1.33667	0.902728	0.815789	0.798526	1.07424	1	1.33667	0.8	0.651888	1	1.02064	0.891697	1.06853	0.635762	0.875937
FFSEETMNVSASIEFMDGSC	0.839138	1.02656	1.39581	1.01594	0.873628	1.55589	0.978571	1.37778	0.943262	1.17454	1.41076	1.0888	1.44186	1.52376	1.07334	1.25978	1.14401	0.969697	1.14851	1.07035	0.908074	1.23934	1.38043	1.12787	1.06907	0.983791	2.5297	1.1992	0.818674	1.24763	2.39929	1.24906	1.04242	2.01764	1.38667	0.894425	1.4919	1.20639	1.14937	139.633	1.38667	2.03434	1.20854	0.922222	1.44526	1.40884	0.953305	0.983444	1.09785
GGRGCAEWAPRLSHAGPGSC	1.39138	0.967982	0.906738	1.00598	1.21133	1.08723	1.38857	0.973611	1.14752	1.03491	1.00567	1.3527	1.23623	0.875061	2.36274	0.951417	2.06634	1.09343	0.958416	1.00503	0.909672	2.04262	0.819919	0.816393	0.936937	0.894015	1.96782	1.40241	0.94452	1.17823	1.07903	0.814969	1.03085	1.06069	1.32667	0.785686	1.03846	1.00983	1.32648	1.06061	1.32667	0.987879	1.31363	1.24444	0.839454	1.04332	1.35719	1.3245	1.14773
PPTPRRKTRTPRVKIPTGSC	1.00829	0.756515	1.02008	1.23705	1.13982	0.958541	1.36714	0.808333	0.997163	0.98152	1.00283	2.98091	1.22644	0.772171	0.998018	1.6498	1.1165	1.19949	0.786139	1.01508	1.2971	0.977049	0.852345	0.829508	1.02853	0.972569	1	2.45272	1.06225	0.932177	0.948307	0.657796	1.03856	0.798165	0.963333	1.17675	0.587045	1.18428	0.796064	0.707071	0.963333	1.00404	1.07553	1	0.904512	0.907942	1.53184	0.990066	1.09079
RAGNFVTVEIQSLVPKKGSC	1	1.09059	1.17269	0.780876	1.06761	1.23648	0.998571	1.4125	1.24255	1.00616	1	0.970954	1.21175	17.4973	0.996036	1.03306	0.967638	1.20707	1.18416	1	1.01252	1.00984	1.04111	1.12787	1.79655	1.0611	1.2104	2.38028	1.20568	1.10883	1.2858	1.45031	1.13496	1.71489	1.05	1.03203	1.40891	1.43489	1.24776	1.26599	1.05	1.36364	1.32348	1.06667	1.47324	1.25451	1.08551	1.33444	1.02706
KGLQVFSSTGLKETLQEGSC	0.991708	1.20973	0.989737	1.15139	1.33735	1.14627	1.06857	0.804167	1.22128	0.829569	1.38102	1.18008	1.00122	1.26801	1.07235	1.35493	1.29126	1.06818	0.988119	0.974874	1.05356	0.940984	1.1106	1.11803	1.1524	0.880299	0.95297	1.24346	1.41407	0.921136	0.964944	0.922245	1.01285	1.34157	0.963333	1.11625	0.607287	0.955774	0.904293	1.3569	0.963333	0.812121	1.33169	1.22222	1.21511	0.913357	1.5755	1	1.28594
PDTRSRGPSPASPAAPGGSC	0.912106	0.999752	1.60286	0.800797	1.2	1.00896	0.85	0.8125	0.828369	1.6078	1.01558	0.911203	1.01346	0.980892	0.990089	0.811741	0.843042	0.974747	0.986139	0.964824	0.847855	0.983607	0.946149	1.00656	0.989489	0.856608	0.962871	1.01207	1.35589	0.771293	0.935235	0.909771	0.753213	0.636556	1.33333	1.07038	0.809717	0.963145	0.889982	0.646465	1.33333	1.03434	0.977011	0.944444	0.918503	1.20758	1.34991	0.993377	0.9558
PPGTGRAPHAAWVWQACGSC	1.01327	0.889551	1.18429	1.15737	1.12142	1.49187	1.41857	1.04306	0.974468	1.21766	1.41218	1.1834	1.19706	1.0779	1.37166	1.38394	1.11489	0.941919	1.21584	1.0201	1.10258	1.30164	0.80718	0.670492	2.60435	1.11471	1.19059	1.42052	0.933694	2.02366	1.04337	1.25239	1.13625	1.24841	18.0233	1.06287	0.785425	1.2113	1.33095	1.0303	18.0233	0.971717	1.31199	1.14444	0.981462	1.17419	0.969072	0.976821	0.865114
HSFNHSSGWHLENSGSLGSC	1.46103	0.95309	0.981705	1.01594	1.13628	1.16385	0.984286	2.49722	0.988652	1.99384	1.22096	0.831535	1.18727	1.07986	1.01487	0.960864	0.944984	0.765152	1.58416	1	1.07114	1.31475	0.933411	1.14918	1.04955	1.101	1.23267	0.438632	0.963464	1.21924	45.2763	1.08524	1.05013	0.544107	1.34667	1.01582	1.15587	1.24324	1.34436	1.01347	1.34667	1.04444	1.00164	1.16667	1.22141	1.16968	0.858702	0.996689	1.02343
PTVRGCGAGHPGREGELGSC	0.81592	0.802184	0.891566	0.822709	0.772389	0.95257	0.718571	0.831944	0.985816	0.825462	1.00992	0.695436	0.974296	0.88584	1.07631	0.674764	1.11327	0.777778	0.817822	0.959799	0.857447	1.01639	0.824551	0.980328	0.739489	0.857855	1.00248	1.02616	0.959405	0.787066	0.948307	0.994595	0.913882	1.05081	0.99	0.792803	1.03644	0.963145	0.798748	0.666667	0.99	0.810101	0.995074	0.955556	0.778594	0.888087	0.964221	0.956954	0.798494
PPSLWCPIPRPAARSAPGSC	1.38972	0.949615	0.712182	1.18327	1.00248	1.02919	1.09429	0.972222	0.878014	0.835729	0.708215	0.672199	0.996328	0.903479	1.08523	0.81444	0.919094	0.994949	0.80396	0.984925	0.632561	0.940984	1.02142	1.13443	0.76952	1.10848	1.01238	1.00402	0.805142	1.79811	1.20499	0.743451	0.884319	0.836274	0.956667	0.704231	0.997976	0.980344	0.966905	0.989899	0.956667	0.806061	0.958949	0.911111	0.777195	0.875451	0.990904	0.672185	0.820746
PRPGTRARRPRRPRARPGSC	0.837479	0.908414	0.964748	0.964143	0.940885	0.897181	1.24143	1.23611	1.06525	1.00821	1	1.14357	0.979192	1.09554	1.00297	1.10864	1.11974	0.94697	1.18614	1	1.06741	0.714754	1.07122	1.23934	1.00601	0.987531	1.2104	0.599598	1.17997	1.17508	0.966132	1.16091	1.00129	0.628793	0.98	1.14433	0.997976	1.0344	0.789803	0.659933	0.98	0.806061	0.648604	1.06667	1.12627	0.809567	0.886598	0.993377	1.3016
GMWGGSSRRRRSAQEDQGSC	1.32836	1.19236	1.50022	0.992032	1.08248	0.725373	1.06857	1.10972	0.89078	1.3655	1.37394	1.14855	0.731946	1.09358	0.874133	1.01552	2.40615	0.861111	1.17426	0.954774	0.80469	1.84262	0.900984	0.95082	0.836336	0.874065	0.717822	0.820926	0.959405	1.01262	1.00297	0.821622	0.90874	0.705716	1.34333	0.889284	1.0081	0.958231	1.14937	0.653199	1.34333	1.0202	0.995074	0.944444	0.915005	1.08032	1.21892	1.01325	0.925549
ARSLGKSKRRNERLDYLGSC	0.991708	1.17597	0.997769	1.01992	1.14265	1.4932	0.878571	1.13472	0.858156	1.39014	1.25637	0.984232	0.922889	1.01029	1.3776	1.0668	1.09709	1.04798	0.99802	0.974874	0.934186	0.927869	1.15692	1.14262	1.06532	1.1197	0.987624	1.19718	1.09066	1.06309	0.964944	0.982121	0.938303	0.707128	0.963333	0.924081	1	0.977887	0.985689	1.02694	0.963333	1.19798	1.01478	1.08889	0.912907	0.913357	1.07338	1.32781	1.02941
PPPLSPAISAPTRTATPGSC	0.81592	1.10002	0.793396	1	1.14265	0.863682	0.832857	1.87778	1.15177	0.821355	0.696884	0.833195	0.734394	1.08672	0.850347	1.00607	0.970874	0.795455	1.14653	0.979899	1.01306	1.33115	0.778228	0.990164	1.1997	0.879052	0.717822	0.591549	0.801083	0.802839	0.942365	1.39127	0.897172	0.272406	0.95	1.11704	0.809717	0.958231	0.89356	0.646465	0.95	1.3596	0.825944	0.855556	0.838755	1.01173	0.699818	0.960265	0.97906
KKERVLIKKQSLGSC	0.820896	0.903946	0.811245	0.551793	0.638584	0.793698	1.14	0.979167	0.876596	1.01643	1.25921	0.788382	1.16524	0.783929	0.878097	0.875843	0.943366	1.01263	1.14851	0.98995	0.713562	0.983607	1.0469	1.01148	0.832583	0.754364	1.0099	1.01006	0.879567	0.815457	0.823529	0.905613	0.785347	1.13691	1.36	0.843416	0.975709	0.965602	0.80322	0.993266	1.36	1.01212	0.778325	0.866667	0.689752	18.4829	3.33172	1.01325	0.980538
GLQLVPPNPPFLCSVPPGSC	0.834163	0.925292	1.19411	1.01992	1.23965	1.32902	1.27	0.851389	1.1078	1.21561	1.47309	1.92531	1.44431	1.07594	1.28246	1.40958	1.10518	0.984848	0.962376	1.0201	0.89635	1.29508	0.802548	0.978689	0.849099	1.09975	0.975248	1.67203	1.05413	1.38328	1.2038	1.30062	1.49229	1.15737	1.31333	1.03005	0.809717	1.22359	1.47585	0.96633	1.31333	0.785859	0.981938	1.05556	0.905911	1.27617	1.0661	0.993377	0.856711
ELKRDSPGDWTPWLPGRGSC	1.82587	1.18193	2.49621	1.19124	1.01451	1.53466	1.15286	1.30139	1.00567	1.02053	1.0085	1.44398	0.984088	1.29642	1.01586	0.887989	1.13269	0.969697	1.38218	0.974874	0.963496	2.97377	0.905617	1.14426	1.26051	1.37282	0.980198	0.808853	1.04601	1.49211	1.51634	1.17755	4.34447	0.795342	1.61667	0.933175	1.5668	0.965602	1.24687	1.0101	1.61667	1.80808	0.977011	1.12222	3.63903	0.984657	0.967859	1.24834	0.926692
PTNCCPRSHPRLPGPLSGSC	1.7728	1.04145	0.992414	0.992032	0.934513	0.999668	1.25	1.23333	0.831206	0.798768	0.834278	0.941079	1.02081	0.897599	1.43013	1.02901	4.09061	0.959596	1.25545	1.01508	1.06901	1	1.02837	1.60328	1.27102	1.15337	1	0.400402	0.993234	1.57571	1.01248	1.1684	1.05141	0.634439	0.966667	0.956505	1.02227	0.995086	0.890877	0.983165	0.966667	1.17374	1.00328	1.02222	1.12557	0.906137	1.04669	1.27152	1.25246
PSSRTPPAPPAPPSSRTGSC	0.802653	2.25465	0.993307	3.08566	0.92177	0.767496	1.48714	1.66528	0.849645	0.821355	0.869688	0.843154	2.58507	1.0828	0.882061	1.24291	0.998382	0.969697	0.980198	0.552764	0.882494	0.970492	0.919514	1.01475	1.28153	1.0212	0.730198	0.583501	0.832206	1.14984	1.09447	5.79459	0.911311	0.673253	0.97	1.12297	0.801619	0.980344	0.896243	0.626263	0.97	1.01818	0.809524	0.9	1.20532	0.999097	0.973924	0.986755	1.24426
GGQRERERSKPGSWITRGSC	0.991708	1.12038	0.979027	0.888446	1.07681	0.905804	0.978571	2.74583	0.98156	1.05133	1.37394	0.979253	1.00857	0.874081	1.01685	1.02159	0.953074	1.21465	1.15248	0.994975	1.04716	1.01967	0.947307	0.983607	1.35135	0.998753	1.03218	1.23944	1.0866	1.02997	1.09091	1.7289	0.902314	1.50176	1.41667	0.989324	0.993927	1.25799	1.17174	1.00673	1.41667	0.965657	1.14943	0.966667	1.29836	0.893502	1.33899	1.26821	1.08823
LLIHGGAGALGGAGGVQGSC	1.00498	0.880616	0.991522	0.994024	0.916814	0.968159	1.12	1.10694	0.988652	20.5893	1.10482	0.994191	0.959608	0.969133	0.884044	0.981781	1.1165	1.0202	1.20396	1.0201	1.17666	0.970492	0.955414	1.31148	1.11637	1.12469	0.982673	0.422535	0.956698	0.946372	0.955437	1.08191	1.17609	0.709951	0.966667	1.06524	1.01417	0.972973	1.08408	1.02694	0.966667	0.824242	0.832512	0.944444	1.46275	1.01264	0.856277	1.00662	1.23942
PGGPAVPQFTPPPEGAPGSC	3.3466	1.16803	1.33244	3.92231	1.42088	1.27032	0.875714	1.33472	1.01844	1.01848	1.28187	1.42407	2.27417	1.29936	1.26165	1.28408	0.991909	1.05051	0.794059	1.03015	0.869704	1.31803	0.911407	1.2459	0.743243	0.896509	0.970297	1.21529	0.82138	0.917981	0.954248	0.928067	1.01671	1.12985	1.38	1.05773	0.615385	1.96069	1.678	1	1.38	0.806061	1.32512	1.07778	0.924799	1.18321	1.44451	1.7947	0.911028
FISDITGKMRGSPFLAQGSC	0.802653	1.86548	1.72066	1.01992	1.35929	1.2272	1.11143	1.0875	1.13191	0.985626	1.1204	0.967635	0.75153	1.07496	1.00099	1.38462	0.951456	1.38636	1.57624	0.994975	1.17879	0.963934	0.934569	9.59016	1.41066	1.01995	0.975248	0.60161	1.17862	14.4196	1.57457	1.08607	1.02442	0.831334	1.32667	1.29181	0.989879	0.982801	1.63059	0.659933	1.32667	1.04444	0.973727	1.03333	1.09759	0.98917	0.875682	1.01987	1.27861
RSLRRGGTTAARGRGDSGSC	1.01327	0.971953	0.909415	0.986056	0.99469	0.946932	1.12286	1.14028	0.992908	0.809035	1.11048	0.984232	0.971848	1.0926	0.890981	0.831309	0.941748	0.780303	1.19208	1.03015	0.958167	0.95082	1.01563	1.13607	1.53679	0.890274	0.987624	2.05634	1.03924	1.04259	1.44029	1.08607	0.911311	0.534227	0.96	1.09134	0.823887	0.972973	0.889088	1.05387	0.96	0.80404	0.827586	1.1	1.12067	1.11913	0.943602	1.26159	1.12312
FSLFPKDQNCFRNWRHIGSC	1.14428	1.09208	1.09148	1.01394	0.92885	5.39436	1.25143	1.52222	1.26667	12.8583	1.10765	0.946058	1.25092	0.979912	1.82953	1.07962	1.15372	0.984848	1.16832	0.984925	1.07594	1.22951	0.931094	1.45902	1.3521	1.42643	0.980198	1.2334	1.33965	1.09148	0.951872	1.00042	0.911311	23.3804	1.34333	0.989324	3.57287	1.51597	1.42576	0.986532	1.34333	2.91515	1.47291	1.12222	1.078	0.901625	0.851425	0.980132	1.13159
VSPGVSELRRNSKKYGKGSC	0.814262	1.24051	0.987952	1.14143	0.91115	0.807629	1.26714	1.07917	0.98156	0.831622	1.00142	1.21826	0.971848	1.27291	0.894945	1.09919	3.82362	1.07576	0.79604	0.969849	1.29923	0.996721	1.22988	0.988525	1.3994	0.876559	0.997525	0.778672	1.10825	1.33754	0.950683	0.910603	1.01928	2.10868	1.01	1.31396	1.01822	1.0172	0.612701	1.0101	1.01	1.00606	0.819376	1.1	1.29626	0.723827	1.42753	0.966887	1.38691
SHHPRRPLPRRHSRYHRGSC	0.812604	0.698436	1.24676	1.17729	0.783009	0.86335	1.10714	1.08472	0.860993	1.01643	0.694051	1.13693	0.966952	1.06026	0.908821	0.744939	1.23948	1.12121	1.14257	1.0402	0.980016	0.983607	1.0029	1.28689	1.33859	1.12469	0.950495	0.571429	1.29229	1.22871	0.804516	1.25572	0.920308	0.770642	0.96	1.09174	0.823887	1.19165	0.91771	1.02357	0.96	1.19192	0.809524	1.08889	1.04652	0.887184	0.977562	1.01325	1.3859
QSPAKVQPLCPSRRAARGSC	0.822554	1.04592	0.970995	1.14741	0.913982	0.87131	2.4	1.12639	0.846809	0.819302	0.855524	0.79834	0.966952	0.898579	0.899901	0.884615	1.12621	0.992424	1.01188	1.0201	0.85798	0.947541	0.824551	0.832787	1.27327	1.00374	0.960396	0.567404	1.64682	0.619874	0.954248	0.829106	0.781491	2.98024	0.693333	0.903519	1	0.953317	0.695886	1.07744	0.693333	0.808081	0.784893	1.02222	0.975166	0.813177	1.08308	1	1.37414
PTPWCVPLRGLCGRARSGSC	1.00663	0.96004	0.910308	0.968127	0.773097	1.07197	0.847143	0.951389	1	1.03285	0.705382	1.33942	0.979192	0.89368	1.75719	0.711876	1.36408	1.03283	0.990099	0.979899	0.906475	2.35082	1.26694	0.986885	0.825826	1.10848	1.26485	0.993964	1.32476	1.73186	1.09923	0.896466	0.901028	1.13832	0.99	0.802293	1.04453	1.24324	0.81127	0.686869	0.99	1.01616	1	1.03333	0.766702	0.888989	0.979988	1	0.961783
HFFVFGLSSYGNQPRKSGSC	1.02653	0.855795	0.893351	0.784861	0.756814	0.896517	0.967143	1.09167	0.842553	0.815195	0.839943	0.829876	0.95716	0.88976	0.793855	0.869096	0.944984	1.0101	0.99604	1.01508	0.702371	1.00328	0.814129	0.801639	0.858108	0.874065	0.985149	0.983903	0.802436	0.739748	1.02198	1.0869	0.88946	1.13903	0.99	0.824832	101.53	1.01966	0.887299	1.0101	0.99	4.05051	0.906404	0.966667	0.770899	0.807762	0.984839	0.980132	1.01603
EAVGVRVHHVALGLIVLGSC	0.832504	1.12981	1.05132	1.20717	0.981947	1.26269	1.26714	0.844444	1.09645	1.38193	1.10623	1.13859	1.23133	1.1514	1.17344	1.06343	0.800971	0.969697	0.974257	0.924623	0.968825	4.63279	0.809496	0.82623	0.765766	0.755611	1.01733	1.01408	0.956698	1.26341	0.829471	0.913098	0.985861	1.1362	1.01333	0.976275	0.793522	0.972973	1.21288	0.993266	1.01333	0.993939	1.07553	1.03333	1.01574	1.20758	1.05397	0.950331	0.794931
KRNINTEVNIRNINIPQGSC	1.00166	0.852321	0.987952	0.798805	0.816283	1.20232	1.09857	1.225	0.860993	1.02669	0.995751	1.59834	1.46879	0.964233	1.66501	2.60931	0.953074	0.992424	1.87327	1.05528	1.10738	0.963934	1.07585	1.76557	1.32357	1.10723	1.71535	0.826962	2.87957	1.95899	1.306	1.09356	1.97429	46.2491	1.92333	0.883353	1.31377	2.11794	1.2093	1.61279	1.92333	4.13333	1.46634	1.04444	1.6943	1.24097	1.08551	1.00662	1.17831
IFFPKWAFWPSRSAGRDGSC	1.00498	0.996277	1.53681	1.01394	1.47611	1.04378	0.944286	1.1	1.1773	1.03491	1.29462	0.967635	0.98164	0.979912	1.18533	1.2193	1.06634	1.01768	1.2198	0.974874	1.01625	1.27213	1.14881	1.00164	1.19069	0.983791	1.00248	1.01207	0.958051	1.23975	1.0719	0.890644	1.01928	0.753705	1.39667	1.14393	1.01619	1.21622	1.26029	1.0101	1.39667	1.21818	1.15764	1.06667	0.987058	1.44946	1.51001	1.36093	1.21139
APRRPRALGSGALGGGQGSC	1.02322	0.835939	1.21017	1.00996	1.27646	1.05506	0.972857	0.938889	1.39574	0.817248	1.15297	1.3195	1.42962	1.24547	1.18335	1.04926	1.08738	1.0202	0.881188	0.954774	0.999734	0.934426	0.587145	0.827869	1.03604	0.754364	0.95297	0.985915	1.22733	0.629338	0.821153	0.927235	1.05013	1.08469	0.97	1.09292	0.793522	0.985258	1.03041	1.02694	0.97	0.818182	0.963875	1.12222	1.02134	0.978339	1.35719	1.01656	1.04985
TDTITYRDSRFLRPSKRGSC	0.827529	0.847357	0.979027	0.810757	1.12708	1	1.12857	0.980556	0.880851	0.839836	0.968839	1.50373	0.966952	0.854483	0.88107	1.00472	1.18932	0.936869	1.00396	1.41709	1.09086	0.97377	1.04574	1.13443	0.936186	0.985037	1.2104	2.40845	0.949932	0.944795	1.19311	0.745114	1.14524	1.17643	0.96	0.952155	0.560729	1.02703	0.816637	0.983165	0.96	2.3798	1.15107	0.933333	1.17664	0.91065	1.07702	1.26159	1.1763
GWRTALTDGLGPCLAEVGSC	1.00663	0.939687	1.07274	1.22908	0.997522	1.25572	0.99	0.980556	1.11348	1.00616	1.27762	1.16017	1.48592	0.99559	1.09019	0.875169	0.936893	1.0202	0.986139	1.43719	0.913403	2.23607	1.3758	1.14754	2.34009	0.874065	1.24257	1.20322	66.4993	1.20978	0.936423	1.00042	1.01285	1.34157	1.00667	0.795571	1.05061	0.990172	1.68694	1.00337	1.00667	1.59192	5.50903	1.12222	0.827562	1.24007	1.19224	1.62583	0.672045
GGRSSSRRTKNASSAIHGSC	1.01493	1.16108	0.878179	0.99004	1.13982	0.86335	1.11	10.9764	1.23262	1.01232	1.22946	0.831535	0.974296	1.09064	1.00892	1.03846	1.73463	1.72475	0.988119	1.46231	0.85052	1.00328	1.68384	0.940984	1.05931	1.14838	0.99505	9.54125	1.42625	1.53312	3.46881	0.851559	0.926735	1.05787	1.63	1.06564	2.59514	1.44226	1.05814	1.61616	1.63	1.40606	1.14778	0.866667	0.970969	0.913357	1.23711	1.26821	0.998622
SAPMRTSVRGCGQGRAGGSC	0.830846	0.980889	0.991522	0.972112	0.709381	0.707794	0.831429	0.831944	0.865248	0.798768	0.719547	0.804979	1.17503	0.685938	0.897919	0.739541	0.962783	0.818182	0.790099	1.41206	0.697042	0.82623	1.32947	1.02951	0.831832	1.13092	1.02723	0.983903	0.971583	0.929022	1.1016	0.893139	0.775064	0.768525	0.94	0.798339	1.02834	0.97543	0.910555	0.612795	0.94	0.969697	0.802956	0.944444	0.745016	0.898917	0.994542	0.963576	0.84945
SLKFPDYFIKMKPWRKIGSC	0.820896	1.4063	1.06381	1.40438	1.20779	14.8501	1.28143	1.48194	1.26525	1.03285	0.84136	1.18506	0.962056	8.32043	1.46283	1.27328	1.06472	1.2197	0.988119	0.994975	1.32694	0.970492	1.53561	1.13443	2.07432	1.23441	0.967822	0.607646	0.932341	0.921136	1.08259	1.26902	1.06555	0.316867	1.33333	1.44009	1.0081	0.987715	1.0805	0.653199	1.33333	0.812121	0.970443	1.1	1.63064	0.814079	1.07702	1.00993	1.36715
KKETQAKWPCASNCSKRGSC	0.837479	1.30107	1.07898	1.01992	1.35929	0.821891	1.22286	0.976389	1.03262	1.02259	1.00567	0.989212	2.00245	1.65115	0.994054	0.734143	1.09223	1.03535	0.990099	0.979899	0.904876	1.60656	1.18703	1.49508	1.12462	0.986284	0.980198	1.20724	1.58593	1.50473	0.961378	0.935551	0.90617	1.51306	1.36	0.981811	1.02834	0.931204	1.07961	1	1.36	0.832323	1.31856	0.977778	1.03813	1.08032	1.31474	0.976821	0.83009
RGGRGGRGRAGTARGLAGSC	1.95191	0.996773	1.20036	0.984064	0.981239	0.961194	1.11714	1.19861	1.25106	1.0308	0.90085	0.954357	0.962056	0.930916	0.897919	0.958165	1.07929	1.03283	1.01782	1.00503	1.14628	0.970492	1.01911	1.12295	1.10435	0.774314	1.24257	1.02414	1.10014	0.905363	0.823529	0.986279	1.02699	1.26676	1.04333	1.18822	1.16397	1.21376	0.89356	0.976431	1.04333	0.80202	1.17241	1	1.16125	0.793321	0.848999	1.47351	1.55753
KNLHLCPYHSQSNRNKSGSC	1.02819	1.02507	0.979027	0.978088	1.14619	0.775124	1	0.819444	1.12057	2.35934	1.017	0.949378	1.40024	1.07202	0.99108	1.07962	1.27346	1.25	0.978218	0.994975	0.972555	2.16066	1.04806	1.10492	0.809309	1.14339	0.94802	1.00402	1.23139	1.24448	0.819964	0.911435	0.894602	2.07975	1.09	1.10597	1.05263	0.977887	0.902504	0.700337	1.09	0.983838	1.18719	1.1	0.910808	0.796029	1.23105	0.990066	0.830695
KALAHSSCHLGAGSC	0.834163	1.04393	0.70058	0.790837	0.634336	0.827861	0.87	0.948611	0.824113	0.843943	0.848442	0.995851	1.17993	0.794708	0.910803	0.940621	0.938511	0.972222	1.85941	1.0201	0.730083	1.31148	1.93167	0.983607	0.827327	0.98005	0.727723	0.798793	0.972936	0.774448	1.39632	0.738462	0.894602	1.21383	0.99	0.788849	0.88664	0.970516	2.58945	0.673401	0.99	1.01818	1.02135	1.01111	0.93879	1.00451	0.986052	0.990066	0.739471
GAWPGPRSGPRRSRRAGGSC	1.10945	0.884587	0.981705	0.982072	0.855221	0.894196	1.12286	0.881944	0.968794	0.813142	0.689802	0.856432	0.984088	0.690838	0.894945	0.823212	1.2233	1.20202	0.807921	0.974874	0.727951	1.01311	0.985524	0.986885	0.871622	0.869077	0.95297	1.0161	0.953992	1.32808	0.957813	0.913929	0.998715	0.983063	0.956667	0.84223	1.02024	1.00246	1	1.00337	0.956667	2.91313	0.968801	1.02222	0.816369	0.909747	0.713159	1.29139	0.959497
SWPRPARTPTTALSSRTGSC	0.827529	0.888558	0.987952	0.808765	0.775221	0.737645	0.834286	1.13333	0.862411	1.02053	0.720963	1.15021	1.41493	1.02793	0.79782	0.821188	0.969256	0.987374	1.02772	0.984925	0.913403	0.970492	1.04806	0.821311	0.92042	1.02244	0.980198	0.788732	1.18809	0.886435	1.05645	0.997089	1.05141	0.769231	1.23667	0.853697	1.21862	0.958231	0.796959	1.0404	1.23667	0.969697	0.985222	1.02222	0.829661	1.07762	0.977562	0.97351	1.20137
LAAGHGHHRAAAPGPGAGSC	0.832504	1.37801	0.884427	0.792829	0.92885	0.8534	0.972857	1.04444	0.703546	1.01437	0.988669	0.992531	0.959608	0.877021	0.773043	1.08435	0.807443	0.75	0.790099	1.01005	0.887823	1	0.806022	0.818033	0.743243	0.861596	1.03713	0.997988	0.956698	0.641956	0.939988	0.913098	0.88946	1.06563	0.95	0.896402	0.995951	1.0172	1.678	0.643098	0.95	0.989899	0.793103	0.944444	0.849948	0.908845	1.08308	1.0298	0.957212
GSAGTGCARALGPAAPEGSC	0.809287	0.845371	0.886212	0.950199	0.787257	0.80796	0.832857	0.880556	0.838298	0.796715	0.576487	0.844813	0.976744	0.66732	0.929633	0.752362	0.917476	0.979798	0.79802	1.01508	0.651212	1.01639	0.838448	0.972131	0.761261	0.870324	1.03218	1.00805	0.805142	0.648265	0.948307	0.853222	0.835476	0.989414	0.963333	0.740609	0.981781	0.982801	0.972272	0.956229	0.963333	0.826263	1.00985	0.833333	0.633788	1.02437	0.876895	0.970199	0.869887
NKKTKPNKTKQESLFHVGSC	0.812604	0.995284	1.48773	0.758964	0.84531	0.886235	0.978571	0.831944	0.848227	0.776181	0.726629	0.965975	0.724602	0.976972	0.995045	1.07152	0.815534	0.760101	0.984158	0.567839	1.0802	0.957377	0.89751	0.981967	0.831832	0.862843	0.725248	0.802817	1.35047	0.727129	0.955437	0.819958	0.895887	0.680311	0.933333	0.833136	0.785425	0.985258	0.88551	1.27946	0.933333	0.793939	0.82266	0.9	1.10318	0.802347	0.725288	0.956954	1.04924
PHPPGTWTPGPSSPLETGSC	1.26368	0.995781	1.60107	3.93825	0.838938	1.05307	0.988571	1.17361	0.834043	0.833676	0.950425	0.80332	1.88984	1.07986	1.67592	0.798246	0.940129	1.00758	1.18416	0.984925	0.741807	1.02951	0.925304	2.2623	0.822823	1.01247	1.73515	1.01207	1.20162	0.917981	1.54724	1.06694	1.12853	0.9259	1.34667	0.798339	1.21862	0.968059	0.968694	1.02694	1.34667	1.55758	0.977011	0.955556	0.924099	1.16968	0.851425	1.3245	1.08843
KRGGFAQSGPPPPTGKPGSC	0.996683	1.08513	1.09058	1.75299	1.12283	0.963184	1.15714	0.815278	1.50355	1.04312	1.00425	1.17012	0.94492	0.872122	1.31715	0.88664	0.967638	0.856061	0.811881	0.703518	0.803091	0.996721	0.670527	0.816393	0.978979	0.885287	0.982673	0.975855	0.949932	1.19558	1.08497	1.90603	1.02699	1.20819	0.97	0.945433	0.621457	1.36609	0.902504	1.03367	0.97	0.791919	0.986864	0.966667	0.910108	1.17058	1.13038	0.97351	0.828073
PHRPSLMLPSPPRNGASGSC	0.827529	1.0891	0.885319	0.800797	1.35788	0.949254	0.857143	0.822222	0.995745	0.995893	1.13881	0.828216	0.984088	1.09554	0.994054	1.15655	1.27346	1.11111	1.01188	1.01005	1.02371	0.967213	1.00405	1.65246	0.891892	1.14339	0.972772	1.20322	0.991881	1.05047	0.823529	0.835759	0.915167	0.908257	1.37667	1.15658	1.26518	1.23833	1.00716	1.0404	1.37667	1.03636	1.90312	1.06667	1.04722	0.979242	1.47605	0.956954	0.80004
HRRCQPVRPAGGARALQGSC	0.824212	0.945644	0.97635	0.790837	0.863009	0.592703	0.968571	1.00139	0.856738	0.599589	0.834278	1.35436	0.95716	0.67124	0.783944	0.719973	1.32362	1.16919	0.833663	0.944724	0.953904	1.00656	0.873191	0.996721	0.988739	1.05112	1.18317	0.979879	1.1272	0.76183	0.803327	0.735135	0.757069	0.777699	1.00667	0.879794	0.779352	1.00246	0.719141	0.69697	1.00667	0.80202	0.977011	1.02222	0.684855	0.702166	0.975136	0.678808	0.867198
KGGSEWSYLMMKQKKLKGSC	1.01658	1.09804	1.07184	0.695219	1.48389	1.03051	1.23714	0.841667	1.6227	0.823409	1.17139	1.16515	0.986536	1.10534	1.07929	1.4386	1.28803	1.23737	0.926733	0.562814	1.08447	0.954098	1.04111	1.30492	1.33333	0.744389	1.25	1.54527	0.959405	1.07256	0.957813	0.909771	0.901028	1.54975	0.97	1.13721	0.805668	1.23833	0.886404	0.686869	0.97	0.822222	1.1642	1.04444	1.62504	0.805054	1.91146	0.976821	1.07291
GGDPVPGGQKMLHLQFTGSC	1.03814	1.44403	1.81526	0.786853	1.5469	1.10017	1.44857	1.09583	1.27518	1.14168	1.41218	1.3195	0.734394	0.990691	1.27948	2.10121	1.24272	0.747475	0.982178	1.0402	1.12017	0.960656	1.33874	0.954098	0.909159	1.08603	1.21782	0.820926	0.907984	1.56151	1.30125	0.83659	1.13111	0.48271	0.986667	1.41083	1.18623	1.24324	0.693202	0.646465	0.986667	1.54545	1.1445	1.04444	1.22071	1.0009	1.43117	0.993377	1.27552
AEDEAPEFGGTRVRQGRGSC	1.42123	1.54133	0.885319	0.7749	1.79257	1.14892	1.53143	1.10278	1.13759	1.20534	1.13739	1.13195	1.52754	1.18177	1.34291	0.925101	1.07605	0.777778	1.42376	1.05025	1.42286	0.954098	0.983208	8.29836	1.96997	1.50125	1.0099	0.973843	0.829499	1.1735	1.16578	1.01455	1.11568	0.475653	1.41	1.34599	1.01619	0.965602	0.974955	0.959596	1.41	1.88485	1.16585	1.01111	1.532	2.01264	1.72468	1.28808	1.14678
LRPSHLSPASRLGPGPRGSC	2.12438	0.898486	1.18786	0.968127	0.868673	0.955556	0.995714	1.13889	0.97305	1.43943	0.875354	0.8	0.947368	0.978932	0.884044	0.94332	1.0356	0.997475	0.940594	1.01508	0.642153	1.00656	0.909091	3.32295	1.25676	1.10723	0.977723	0.987928	1.0433	1.23186	1.04813	0.743451	0.915167	1.0614	0.976667	0.871886	1.19231	0.955774	0.896243	1.0303	0.976667	0.993939	0.98358	1.05556	2.50437	0.719314	1.30503	4.32781	0.975026
PCPWLSGGGDCHSATSRGSC	1.26866	1.29164	1.41722	1.78287	1.34088	1.4869	3.21143	1.40972	1.02411	1.07598	1.28187	0.982573	0.952264	1.06222	1.37661	0.867746	1.16505	1.24495	1.36436	1.04523	1.06848	1.30492	1.00753	0.970492	1.17793	1.00623	1.21535	1.04024	1.45467	1.47792	1.08259	0.910603	0.904884	0.57163	1.36667	0.903915	0.787449	0.916462	11.0089	1.97643	1.36667	1.17778	1.44171	1.08889	1.11857	5.27166	1.33778	1.33444	0.826863
GLRQGARRMRGWRPSRRGSC	1.0199	1.11194	1.06381	1.00598	1.14265	0.963847	1.54571	1.19583	1.13901	1.00411	0.869688	1.24647	0.988984	1.0779	0.994054	1.15047	1.18608	1.0101	1.1703	0.984925	1.05196	0.967213	1.2982	1.3082	1.63664	1.11097	0.945545	0.583501	1.10149	1.1877	0.968509	1.08191	0.993573	0.611856	1.35667	1.18229	1.03036	1.2113	0.99195	0.649832	1.35667	1.0202	0.832512	1.11111	1.05421	0.994585	1.06974	0.986755	1.51645
HLPAPAPRPQRPPTRACGSC	1.1791	0.836436	0.888889	1.16335	0.849558	0.822222	1.15	0.844444	0.873759	0.850103	0.709632	1.17178	0.976744	0.897599	0.915758	0.87112	0.833333	0.984848	0.807921	0.954774	0.96616	1.32131	0.789809	0.990164	0.993994	0.993766	0.960396	1.82897	1.80379	1.00946	1.53773	1.71642	0.899743	1.21524	1.04667	0.918149	0.771255	1.26044	0.89356	0.707071	1.04667	0.810101	0.988506	0.866667	0.997552	1.01444	1.10855	0.993377	0.780411
KKKPRPSGLVLPTVARGGSC	0.978441	0.881112	0.897813	1.01594	1.41451	0.996683	1.27	0.827778	3.38014	0.815195	1.24788	1.64647	1.38066	1.1661	1.29039	1.14575	1.13754	1.03788	0.986139	0.979899	1.11324	3.8459	1.10828	0.662295	1.08183	0.756858	1	1.22938	1.05413	0.88959	1.17766	2.00582	1.03342	0.8518	0.95	1.44286	0.597166	0.977887	0.887299	0.976431	0.95	0.842424	1.18883	3.03333	0.990556	0.898014	1.58399	0.990066	1.10464
PSSVRLSLSHPPQARGNGSC	1.15257	1.02954	0.96564	1.15339	0.983363	0.79602	0.834286	1.13194	0.855319	0.837782	0.858357	0.828216	0.979192	0.785889	0.99108	0.74224	1.25566	0.982323	2.47129	1.01005	0.806821	0.636066	0.907933	0.991803	0.835586	1.14838	0.727723	1.00201	0.951286	0.895899	1.17885	0.940541	0.798201	1.00212	0.94	0.858837	0.995951	0.977887	0.998211	0.666667	0.94	0.991919	0.794745	0.966667	1.11298	0.981949	1.21286	0.688742	1.15647
PPSPSGSICRLWPGEGRGSC	1.04809	0.882105	0.804105	1.38247	0.848142	1.69851	0.842857	0.838889	0.866667	0.794661	0.954674	0.985892	1.01591	1.00343	1.09118	0.733468	0.967638	3.82071	0.786139	0.994975	0.848921	0.960656	1.08859	0.806557	0.753003	0.856608	0.975248	1.00805	1.2111	1.75237	1.06833	0.844906	0.897172	1.05011	1.29333	0.759589	0.815789	1.00737	1.06619	1.0101	1.29333	0.80202	1.01149	1.08889	0.770199	1.00361	1.00424	0.980132	0.712716
QGEERLRHGVRPAVKTHGSC	0.80597	0.98486	0.790718	0.782869	1.06832	0.877944	1.41	0.983333	0.836879	0.815195	0.984419	1.00083	0.746634	1.17981	0.882061	0.878543	0.967638	0.646465	1.20396	0.974874	1.11005	0.977049	1.07933	0.988525	1.41667	1.02494	0.727723	0.38833	0.917456	0.776025	0.948307	1.37547	1.21979	0.281581	0.973333	1.04073	0.793522	0.985258	0.986583	0.989899	0.973333	0.810101	0.827586	0.933333	1.18853	0.816787	0.856277	0.692053	1.13522
AGRKWNLLGLNAGVEVFGSC	1.00663	0.905436	1.15484	96.7271	1.27009	1.32703	1.25286	1.10694	0.994326	1.423	1.51841	1.29129	1.48103	1.37286	1.10208	1.28003	1.30097	1.04293	1.5505	1.0603	1.09566	1.32787	1.25304	1.16721	1.16817	1.101	0.965347	1.21932	1.22327	1.05678	1.19192	0.995426	1.05141	0.905434	1.30333	1.21985	1.40283	1.26044	1.68784	0.639731	1.30333	0.99798	1.46634	1.12222	1.04582	1.15343	1.60218	1.34106	1.15754
GGTPRGRGGGRTGAGSRGSC	1.02322	1.00968	0.990629	0.822709	0.99115	0.880597	0.971429	0.970833	0.97305	1.05339	0.883853	1.14689	0.9694	0.679079	1.01982	0.807018	0.980583	0.984848	0.780198	0.502513	0.849987	1	0.904459	0.660656	0.98048	0.861596	0.992574	0.983903	0.926928	0.921136	0.848485	0.734304	0.917738	1.13338	0.986667	0.937129	0.805668	0.714988	0.902504	0.713805	0.986667	0.8	0.972085	0.9	0.84575	0.982852	1.08914	1.00662	0.881987
PPPGGPAVCGCHTGAAGGSC	1.00829	1.08712	0.987952	1.67331	0.918938	1.51509	1.01429	0.940278	0.980142	1.38398	1.05807	1.48714	0.949816	1.14944	1.18533	0.931849	0.969256	0.962121	0.908911	1.01508	0.871303	1.31475	0.671685	0.847541	0.765015	0.992519	1.26733	1.11871	0.94046	1.05205	1.06952	1.40541	0.903599	1.43896	1.01	1.15223	0.801619	1.24324	1.23703	0.69697	1.01	0.961616	0.980296	0.966667	0.917104	1.12906	1.21286	1.02318	0.741152
RSPPVAPTAEPAGGSRGGSC	0.829187	0.995284	0.904953	0.808765	0.699469	0.767496	0.851429	0.998611	0.714894	0.845996	0.715297	0.849793	0.724602	0.89368	0.901883	1.09987	0.823625	0.757576	1.01386	0.517588	0.805222	0.970492	0.80718	0.988525	0.683183	0.982544	0.997525	0.810865	0.94046	0.640379	0.964944	0.916424	0.90874	0.580099	0.963333	0.90431	0.809717	0.992629	0.899821	0.656566	0.963333	0.791919	0.837438	0.911111	0.977964	0.920578	0.852638	1.03642	0.82404
LKCQIVHNCLLLENQIPGSC	0.975124	0.896004	1.21285	1.01594	1.19504	1.43317	1.11857	1.10833	1.00851	1.21766	1.36261	1.00249	0.959608	1.07692	1.09613	0.937247	0.966019	1.00253	1.22178	0.924623	6.61178	1.31475	0.911407	1.0918	1.72372	1.0187	1.22525	0.420523	0.916103	1.21136	1.17766	1.16674	1.00771	0.733239	1.33667	1.02412	1.16397	0.972973	1.06708	2.62626	1.33667	1.0303	0.83908	0.977778	1.34033	0.978339	0.794421	0.986755	0.776176
PPTTCATCASTKDTTSRGSC	1.00829	1.02507	0.710397	0.886454	0.842478	0.811609	0.854286	0.830556	0.683688	0.798768	0.858357	0.811618	0.744186	0.989711	0.888999	0.885965	0.809061	0.792929	1.19208	0.582915	0.789235	0.983607	0.68674	0.972131	0.899399	0.992519	0.705446	0.599598	0.976996	0.77918	0.583482	0.921414	0.915167	0.496824	0.97	0.903915	0.797571	0.982801	0.904293	0.646465	0.97	0.832323	0.807882	0.911111	0.998951	0.812274	0.727714	0.917219	0.803536
SPRSSTLWSQCWPFFIAGSC	0.820896	6.00844	1.07988	0.988048	0.930973	1.4597	0.957143	1.00556	0.994326	0.804928	1.02408	1.3278	1.00122	0.987751	0.895937	0.875169	1.00647	1.22222	0.992079	1.03518	1.0024	1.58033	0.694847	1.01639	0.806306	0.866584	0.962871	1.23944	1.00677	0.936909	1.06714	0.905613	1.00386	1.44742	1.01333	0.875049	0.781377	0.987715	0.978533	1.04377	1.01333	0.806061	0.980296	0.855556	1.02413	1.00903	0.963008	0.980132	0.958153
KIPARPDGDRRPPARPPGSC	1.01658	0.745594	0.975457	0.792829	1.40602	1.10813	1.07571	0.833333	1.17021	0.811088	1.02691	1.75104	0.979192	1.1024	1.12289	1.00742	0.993528	1.39141	0.956436	1.08543	1.02638	0.97377	0.57209	0.652459	1.04354	0.889027	1.26733	1.49296	0.953992	1.25079	0.828283	0.745946	1.12596	1.30064	1.3	1.21748	0.848178	1.01229	1.0814	1.02357	1.3	0.808081	1.16256	0.955556	1.00595	0.890794	1.4627	1.00331	0.908406
GPRRELWGCQGRLGSPDGSC	0.844113	1.12435	1.09415	0.790837	0.851681	0.991045	0.961429	1.12361	0.859574	1.02464	1.16147	0.841494	0.839657	0.913278	0.998018	0.891363	1.38997	0.815657	0.952475	1.0201	0.855316	1.2918	0.808338	1.00328	1.05781	1.2419	0.960396	1.39638	0.987821	1.08675	1.07546	0.733472	0.90874	1.27241	1.35	0.754844	1.22672	1.24816	1.25224	1.03367	1.35	1.01414	1.15435	1.02222	0.878629	1.00542	1.08551	0.970199	0.758697
APRARGRDPGRDSNSGPGSC	0.814262	1.03897	1.08612	1.01394	1.2892	0.960862	0.984286	0.970833	1.7305	1.01232	1.09632	1.15021	1.22399	1.1073	1.10109	1.13225	0.998382	1.00505	0.974257	1.0603	1.02638	1.30492	0.92183	0.647541	0.906907	1.01496	0.970297	1.00402	0.937754	1.24132	0.975639	0.899792	1.01414	0.99012	1.37	1.1032	1.00405	1.27273	1.07066	1.02357	1.37	0.814141	1.17241	1.04444	0.927597	1.00632	0.941176	1.00993	0.852946
KPCGNSMWTKPSRLTPSGSC	1.15091	0.998263	2.5212	1.43227	0.991858	1.99138	0.848571	0.695833	1.00567	1.0308	0.856941	0.80166	0.976744	0.770211	1	0.796896	1.06149	1.00253	0.80198	0.979899	0.796696	1.32131	1.06312	0.968852	0.888889	1.23441	0.982673	0.971831	1.09743	1.32808	0.951872	0.811642	1.07455	1.21948	1.89	0.907078	0.989879	41.2555	1.02236	1	1.89	1.50101	1.5977	1.04444	0.852046	1.07581	1.08914	1.01987	0.589829
GHLGMTWSILRRTAVGTGSC	0.998342	1.14619	1.7046	1	1.00531	1.05871	1.22143	1.12361	0.880851	1.34292	1.11898	1.00249	0.99388	1.18471	0.986125	1.21188	0.967638	0.760101	1.18218	0.974874	1.00027	0.986885	0.993631	1.15902	1.0991	1.01995	0.970297	0.802817	1.19215	0.940063	1.07308	0.921414	0.90617	0.712068	0.953333	0.988138	0.979757	0.960688	1.07513	1.05051	0.953333	1.0202	1.1445	1	0.956278	0.990975	1.21771	0.993377	1.02955
GRPAPGQLCSEPGPGAAGSC	0.985075	1.86051	1.00402	1.66733	1.02442	0.94262	0.867143	0.8375	1.13191	1.00205	0.862606	1.00913	1.16034	1.10828	0.995045	0.831309	1.09871	0.757576	0.786139	0.919598	0.865441	0.996721	0.910249	0.945902	0.602853	0.861596	0.945545	0.973843	0.952639	1.08202	1.07665	2.879	1.00386	1	0.98	0.822459	0.842105	0.714988	1.07245	0.680135	0.98	0.810101	1.00493	0.988889	0.958377	1.10199	0.950879	1.00331	0.733488
GGSGRAPGGRTTTNFGKGSC	2.25539	0.794242	1.19679	0.766932	1.06124	0.903814	0.982857	0.788889	0.982979	1.05339	0.994334	1.17676	0.984088	1.08672	1.08821	0.890688	0.967638	0.997475	0.792079	0.758794	0.889422	0.977049	0.704111	1.85902	0.962462	0.750623	1	6.52113	1.07172	0.919558	0.816399	0.822453	0.911311	1.20113	0.91	0.981416	0.801619	1.16953	0.91771	1.00337	0.91	0.816162	0.970443	1.14444	1.20182	0.912455	1.20922	2.27483	0.931464
PTAPVSTLHPSAAHLHLGSC	0.809287	0.94068	0.986167	0.992032	0.843894	1.07728	0.978571	0.977778	1.12624	0.806982	1.24788	1.77759	1.23868	0.981872	1.59663	0.797571	1.05987	1.0202	0.984158	0.562814	0.976286	0.957377	0.668211	1.0082	0.909159	0.872818	0.967822	0.993964	1.68877	1.05363	1.05764	0.829106	0.922879	0.978829	1	0.993278	0.811741	1.02703	0.891771	1.01684	1	0.987879	0.955665	1	1.10388	0.999097	0.967859	0.966887	0.956001
SCKMGEGTSLLIPLLPPGSC	0.859038	0.895508	1.5743	0.794821	0.938761	0.847761	0.701429	1.33333	1.0156	0.829569	0.859773	1.44066	1.01102	0.974032	0.896928	0.74359	0.822006	0.765152	0.976238	1	0.794031	0.980328	1.0388	0.818033	0.686186	0.874065	1.00495	1	0.85521	1.04732	0.956625	1.07859	0.773779	0.908963	0.983333	1.0087	1.01822	1.0172	1.32826	0.872054	0.983333	0.793939	15.3727	0.877778	0.859741	0.988267	0.855064	0.715232	0.697859
GGIQGRSPRVPQPTPPGGSC	0.99005	1.18838	0.887996	0.768924	1.34372	0.848425	0.975714	0.830556	0.994326	1.00411	0.862606	0.831535	0.991432	0.973052	1.09911	0.962213	0.826861	0.992424	0.774257	1.03518	0.956035	0.940984	5.4117	0.965574	1.37237	1.12594	0.970297	0.98994	1.15291	1.07571	1.56982	0.906445	0.931877	0.934368	1.09667	1.06485	1.02227	0.972973	0.897138	0.700337	1.09667	0.840404	0.972085	0.944444	0.842952	0.893502	1.10976	0.927152	0.755672
KNRIEMYKLLFDYVKNIGSC	1.17247	1.01117	1.25212	0.800797	1.05699	1.12338	1.41714	0.9875	1.16312	0.813142	0.883853	0.790041	0.974296	0.88682	2.08523	0.900135	1.13592	1.25253	0.988119	22.2563	11.4905	1.30164	1.23219	0.803279	0.881381	0.856608	0.99505	1.21932	1.10014	1.06782	1.06595	1.4894	0.903599	1.37544	1.03	0.893238	11.9696	1.23096	0.943649	1.02694	1.03	1.00808	0.990148	0.955556	0.845051	0.990072	0.881747	0.986755	0.980875
ICPDPNYFASQMSNQRAGSC	1.10614	1.08116	0.804105	0.986056	1.0669	0.856716	1.13571	1.47639	1.01418	0.850103	0.852691	0.980913	1.20196	4.9319	1.48662	0.879892	1.07443	1.18939	1.48515	1	2.11617	1.25246	1.90504	1.1623	0.886637	6.13217	1.00743	0.617706	0.952639	0.771293	1.0719	1.36299	1.84447	0.338038	1.33667	0.938316	1.07895	0.985258	0.881038	0.952862	1.33667	1.18182	1.23317	1.08889	20.589	8.15704	1.26986	1.02649	1.04501
PPSGVSGSGAAAGRAEQGSC	1.23383	0.838918	0.890674	0.97012	0.858053	0.868657	0.988571	0.705556	0.82695	1.03901	0.688385	0.970954	0.753978	0.872122	0.792864	0.946019	0.805825	1.02778	0.992079	1.03015	0.687983	1.65246	0.910249	1.36557	0.959459	1.11471	1.17822	0.794769	1.02706	0.891167	0.723708	0.832432	1.009	0.928017	1.33667	0.783314	1.02632	0.719902	0.881932	0.666667	1.33667	1.1798	0.804598	0.977778	1.10178	1.00632	0.982414	1.30795	1.07573
CSTTRKTTPSTVPSARPGSC	1.16252	1.14272	0.716644	1.50797	0.909027	0.735323	0.877143	0.956944	0.788652	1.04107	0.70255	0.917842	0.700122	0.660461	1.21903	0.958839	0.783172	0.765152	6.45743	0.557789	0.690647	0.957377	2.81065	1.02951	0.75	0.845387	0.990099	10.8249	2.57916	0.878549	0.808081	0.733472	0.920308	1.39238	1.30333	0.704626	0.817814	0.678133	1.34347	1.05724	1.30333	0.836364	0.83087	1.08889	0.621196	1.43953	0.964221	1.01987	0.715673
PSNWPCLLEMAHQRWKWGSC	5.27861	0.929759	1.40295	0.982072	0.986195	1.79403	1.83714	1.23611	0.98156	0.708419	1.25779	2.96432	1.17748	0.88878	2.78692	1.08435	4.28803	1.00253	1.34257	1.01508	1.18625	1.36066	1.6989	1.12951	1.19069	1.54988	0.972772	0.983903	2.4276	1.83596	1.20618	0.651975	1.02185	1.0621	1.30333	0.941479	0.793522	1.24079	1.77818	0.962963	1.30333	1.38586	1.11987	1.97778	0.973068	1.40523	0.973924	1.31457	0.882996
GHPPARGAAAPPQAPAGGSC	1.41957	2.30231	0.81303	0.958167	0.950796	0.914428	0.851429	0.977778	0.719149	1.02053	0.934844	0.833195	1.03305	0.787849	0.89891	1.00067	0.644013	0.934343	1.00396	0.964824	0.792966	0.996721	0.836132	0.986885	0.762012	1.00374	1.01238	0.969819	0.811908	0.635647	1.06477	0.869023	0.781491	1.37191	0.96	0.897983	0.989879	0.977887	0.986583	0.993266	0.96	0.818182	1.00657	0.866667	0.835257	1.01986	0.961795	1.00662	0.852274
KKSRTRNYQWDSHFLSLGSC	0.998342	1.18243	0.995984	0.992032	1.34513	1.16816	1.12857	1.09306	1.10496	1.01437	1.28329	0.990871	1.44676	1.25135	1.2884	1.49258	1.26699	1.45707	2.32475	1.05025	0.907008	1.35082	2.79676	1.11803	1.2515	1.10599	1.19802	1.01408	1.64005	2.21609	1.08497	0.923909	1.00129	1.23994	1.35667	1.42784	1.22267	1.68059	1.2102	1.0202	1.35667	1.76162	0.972085	2.1	0.980063	0.91426	1.35112	0.950331	1.02713
GPGAAPPSGSAAPRHPAGSC	0.827529	1.01613	0.913878	1.33267	0.858053	0.831841	0.851429	0.9375	0.851064	1.02053	0.964589	0.995851	0.984088	0.99755	0.878097	0.808367	0.802589	0.95202	0.815842	0.547739	0.798828	0.977049	0.928778	0.809836	0.596847	0.760599	0.975248	0.981891	0.824087	0.577287	0.850862	0.814969	0.904884	0.990826	0.98	0.865955	0.807692	0.712531	2.01521	0.845118	0.98	0.80202	0.794745	0.866667	0.782092	0.981047	5.55488	0.642384	0.780612
PRSSGAGEKHAARPAAPGSC	0.804312	0.745594	1.05221	1.03386	0.784425	0.970813	0.847143	0.805556	0.977305	0.870637	0.735127	0.838174	0.974296	1.07692	0.995045	0.883941	0.936893	1.05556	0.990099	0.532663	0.8745	0.977049	1.03416	1.08852	0.894895	2.19077	0.752475	0.547284	6.68471	0.788644	0.979204	1.1526	0.931877	0.621736	0.94	1.00712	0.787449	0.985258	0.907871	1.0101	0.94	0.773737	0.788177	0.977778	0.978664	0.90704	0.862341	0.642384	1.08077
PGGAAPRTHPPGPPYSVGSC	1.27197	0.905932	0.968318	0.938247	1.49451	1.18673	1.06286	0.977778	1.28936	1.05133	1.16856	1.18008	1.20441	1.16805	1.33399	1.08839	1.03074	1.05303	0.974257	0.984925	1.336	0.967213	0.823393	0.681967	1.00676	0.861596	1.25	1.16097	4.15697	0.850158	0.96019	0.933888	0.895887	0.98518	0.973333	1.06406	0.807692	0.977887	0.997317	1.00673	0.973333	0.975758	1.00328	1.08889	0.940189	1.08574	1.698	0.97351	0.817452
GLKKPSKKAKRPFLSSIGSC	1.01161	1.08265	1.26015	1.0498	0.908319	0.957877	1.12	1.10694	0.991489	0.800821	1.12323	1.79253	0.98164	0.639882	0.890981	1.08502	1.40129	1.02778	0.958416	0.964824	1.24594	0.944262	1.11407	1.02787	1.03754	0.976309	0.962871	1.24346	0.959405	1.09779	1.06239	0.822453	1.03342	0.980946	1.04667	1.31752	0.819838	0.963145	0.733453	0.707071	1.04667	1.03232	1.17077	1.06667	1.04932	2.68502	1.09278	0.966887	1.19626
CPLPATRGTPGSSPEDAGSC	1.03151	1.21668	1.89737	0.806773	0.973451	1.01791	1.15143	0.973611	1.15319	1.1499	0.964589	1.13195	0.99388	0.687898	1.09316	0.82996	0.977346	0.992424	0.982178	0.979899	0.92939	0.983607	0.669369	0.798361	0.966967	0.826683	0.970297	1.08652	0.929635	0.894322	0.818776	0.735967	1.0437	1.36838	0.98	0.953737	0.712551	0.739558	0.949911	0.989899	0.98	1.00606	0.990148	1.15556	0.90801	0.98917	1.10249	0.996689	0.916742
PQLPVPPVLQQRTLHQGGSC	0.794362	1.06379	0.982597	1.33466	1.14265	0.927363	1.24	0.694444	0.860993	0.821355	1.12323	2.79668	1.34639	0.689858	2.25669	1.33873	1.1165	1.01263	0.774257	0.969849	1.25233	1.31148	0.705269	0.821311	0.951952	0.911471	1.26485	1.00805	1.05683	1.07413	0.961378	0.838254	1.2365	0.774876	0.946667	1.09925	0.789474	0.95086	0.910555	1.02694	0.946667	0.985859	0.993432	1.08889	0.724029	0.92509	1.4809	0.996689	0.885147
LLPSRSSEPGLHHTSTAGSC	1.00663	1.04294	0.882642	0.794821	0.857345	0.826866	0.728571	0.984722	0.716312	0.802875	1.02125	0.826556	1.19951	0.878981	0.835481	0.800945	0.804207	1.02778	0.784158	1.01508	0.748734	0.990164	0.821077	0.818033	0.75976	0.996259	0.99505	0.981891	2.8931	0.643533	1.09091	0.751767	0.762211	0.771348	0.966667	0.778173	1.02834	0.980344	1	1.03704	0.966667	0.808081	0.809524	0.922222	0.779993	0.987365	1.22256	0.986755	0.760311
TPPRPAGPVHPHRGAGEGSC	0.829187	0.794242	1.00045	1.01793	0.927434	0.999005	0.958571	1.12917	1.0156	0.792608	0.882436	0.80166	0.9694	1.05145	0.8444	0.884615	0.833333	0.992424	0.992079	1.07035	0.885159	0.986885	0.896352	0.972131	0.831832	0.75187	0.965347	0.768612	1.30041	0.783912	0.954248	1.17256	1.2892	0.859562	1.02667	0.859233	1.02024	0.948403	0.913238	0.639731	1.02667	1.0101	1.18391	0.833333	0.840154	0.893502	0.728927	1.01987	1.18517
AGPGLSREARIQEPGDHGSC	1.17081	1.43658	0.796073	0.772908	1.57381	1.09154	1.22286	1.06111	1.12199	1.03285	1.00283	0.989212	0.895961	1.17687	1.20813	0.952092	0.815534	0.772727	2.4198	0.919598	1.27258	0.980328	0.806022	1.12787	1.19595	0.982544	0.990099	0.796781	0.829499	0.780757	1.16815	0.904782	0.910026	0.35427	1.3	1.28312	0.856275	0.960688	0.912343	0.666667	1.3	0.779798	1.00493	1.03333	1.05421	1.73827	1.24075	1.35099	1.07183
KIGAFPGYCSKGAQKSKGSC	1.01327	1.40035	0.913878	0.567729	1.50088	0.754892	0.992857	1.02639	1.01702	1.04312	0.995751	10.1876	0.712362	1.07202	0.899901	0.914305	0.982201	0.992424	0.762376	1.01508	0.957101	0.980328	1.22525	0.778689	1.08934	0.881546	0.967822	1.14889	0.963464	0.921136	0.950683	1.99335	0.880463	6.20748	1.29	1.08462	0.983806	1.06388	0.789803	0.690236	1.29	0.824242	1.17406	0.966667	0.973068	0.905235	1.67617	0.927152	0.916272
HRDSRGSGRNGRHPEREGSC	0.849088	1.29908	0.71129	1.86853	1.06478	0.957546	1.12429	1.09444	0.995745	0.804928	1.35411	0.980913	2.63647	1.19059	1.76016	1.06748	0.996764	0.744949	1.20396	0.984925	1.12763	1.31148	0.81297	1.14754	1.57658	0.983791	0.695545	0.609658	0.665765	0.817035	1.08378	1.01372	0.899743	0.558222	0.98	1.21155	0.803644	1.00246	1.1619	1	0.98	0.812121	1	0.866667	1.83561	0.901625	1.1037	1.00331	1.40042
SWGSRSSTRWCSACRATGSC	1.10779	0.956565	0.988844	0.88247	0.986903	0.952239	0.874286	0.984722	1.11631	0.835729	0.868272	0.821577	0.986536	0.896619	1.09217	0.803644	0.983819	0.765152	0.978218	0.984925	0.907541	0.960656	1.17776	1.32131	1.0503	0.981297	0.943069	0.394366	1.06225	1.24448	1.07427	0.995426	1.13496	0.697248	1.37667	0.819296	0.793522	0.97543	1.05098	0.848485	1.37667	1.20202	0.827586	1.07778	1.2347	0.897112	0.724075	1.31788	0.979127
TSPAQATLWPSRPPTPFGSC	7.79436	0.999752	1.39402	1.54382	0.856637	1.03184	1.13714	1.11667	1.00426	1.0616	1.25212	1.01909	1.01346	1.13572	1.11298	1.07895	1.32201	2.01263	1.33663	0.98995	0.957634	0.954098	1.07701	1.14426	1.20646	1.1197	1.01733	0.603622	0.978349	1.52997	1.06358	0.906445	2.2982	0.623853	1.01333	1.02017	1.06275	0.955774	0.968694	1.03704	1.01333	1.01616	1.133	1.02222	1.59916	1.08484	0.971498	0.953642	1.21878
LPGCGGGCASTRPHPLQGSC	1.35489	1.13874	0.891566	1.44821	1.01381	1.28192	0.924286	1.15139	1.19433	1.50103	1.17139	1.12033	1.4492	0.926997	1.09911	0.807018	1.69903	1.23485	1.10495	1.01005	1.76925	1.21967	0.934569	1.19672	1.68018	1.09352	1.65842	1.40644	1.07037	1.70032	0.948307	0.831601	1.02442	1.28793	0.95	0.841044	1.37045	1.44717	1.161	1.10101	0.95	1.4202	1.23481	1.01111	1.60406	2.08845	1.11704	1.00993	0.541024
KKGKRDTVPAGQKTEWEGSC	0.804312	0.798213	0.996876	2.89841	1.42513	1.20033	1.44429	0.883333	1.24681	0.915811	1.10623	1.16515	1.26071	1.10436	1.10505	1.01822	1.29935	1.25253	0.994059	1.01508	1.1287	1.31803	0.80718	0.829508	1.10135	0.88404	1.26733	1.42656	0.941813	1.10883	0.841355	0.904782	1.12853	1.4573	1.27333	1.23211	0.807692	0.987715	1.14669	1.02357	1.27333	1.39192	0.970443	1.13333	1.02693	0.911552	1.44694	1.26821	0.874996
QSSARRGHVTRPRWPKGGSC	1.87065	1.0762	0.987952	1.02191	0.816991	0.965837	3.36	1.31806	1.00142	1.03285	0.855524	1.99004	0.998776	1.16218	1.09316	1.07287	1.12621	1.20707	1.22376	0.949749	0.944844	0.688525	1.62594	1.16557	1.08183	1.19576	0.967822	1.0161	1.11367	1.36278	1.08497	1.17422	1.14524	0.923783	0.97	0.977066	1.40688	1.24816	0.981216	1.03704	0.97	1.59596	1.00493	1.11111	1.2361	0.898014	0.721649	1.63907	1.47538
LTLEAAPGAGSAQRPPAGSC	1.94527	0.851824	0.904953	0.770916	0.855221	0.832836	0.968571	0.856944	0.86383	1.22998	0.849858	0.927801	0.964504	0.975012	0.875124	0.81309	1.1877	1.19444	0.982178	1.01005	0.70024	1.01639	0.907933	1.58689	0.942192	0.765586	1	1	1.09337	1.06782	0.841355	0.805821	0.888175	0.978829	1.01667	0.968762	1.22874	1.25799	0.896243	0.649832	1.01667	0.953535	0.967159	0.988889	1.29416	0.790614	1.19345	2.22848	0.893953
PAGPGLGPAPAALPPAPGSC	0.635158	1.07123	4.6274	0.978088	0.853805	0.860697	0.851429	0.713889	0.825532	0.856263	1.63598	0.662241	1.68176	0.979912	0.884044	0.68556	0.838188	0.770202	0.807921	0.974874	0.701839	0.967213	0.833816	1.1	0.602102	0.862843	1.02723	0.744467	0.807848	1.08044	0.836601	0.903119	0.789203	1.06351	1.00667	0.816133	0.781377	0.673219	0.984794	1.02357	1.00667	0.814141	0.995074	0.922222	0.724029	1.06318	0.960582	0.728477	0.583913
NARVGSKTPGRTTGKETGSC	0.827529	0.958054	0.888889	0.962151	1.1285	0.85141	0.864286	0.838889	0.839716	0.798768	0.567989	0.826556	0.72705	1.09162	0.888008	0.877193	0.802589	0.782828	0.99802	0.537688	0.968825	0.980328	0.785177	1.00656	1.06757	0.877805	0.970297	0.404427	1.0406	0.61041	0.875817	0.994595	0.928021	0.272406	0.976667	1.01028	0.809717	0.695332	1.28444	0.683502	0.976667	1.00202	0.81445	0.933333	0.833158	1.287	0.605215	1.00993	0.956001
MPPLRVPPSTPLRIMSGSC	1.16584	0.748076	1.17358	0.792829	0.945133	0.847761	1.67571	1.00556	0.855319	0.833676	0.987252	1.97842	0.952264	0.99657	0.902874	0.994602	0.817152	0.805556	0.80396	0.547739	1.10312	0.940984	0.98205	1.00328	0.832583	0.870324	0.94802	0.987928	1.47767	0.90694	0.814023	0.82578	0.781491	1.07269	0.99	1.03519	0.821862	1.24816	0.822898	1.0404	0.99	0.79798	0.981938	0.855556	0.845051	0.906137	0.979988	0.923841	0.919431
PHPKLPSTTSSHQGLQHGSC	1.00995	0.998759	1.42347	1.00398	1.32248	1.72736	1.11	0.986111	1.00284	1.0308	1.20538	0.992531	0.729498	1.18373	0.980178	1.0695	1.81068	0.997475	1.22376	0.869347	1.05569	1.00328	0.947307	0.947541	1.01351	0.880299	1.76238	0.820926	0.798376	1.09937	1.17409	1.00042	0.902314	0.65067	0.966667	1.08066	0.799595	0.972973	1.05456	1.00337	0.966667	0.961616	0.807882	1.05556	0.987058	1.10199	1.22984	0.97351	1.27801
ARAGWDGPRAGRTPTPAGSC	0.968491	0.879126	0.788934	1.00996	1.13628	1.01692	0.981429	1.21667	1.12624	0.800821	0.987252	1.16515	1.0257	0.987751	1.20614	0.880567	0.978964	1.00758	0.833663	0.969849	0.9587	0.980328	0.469021	0.801639	0.827327	0.789277	2.37129	1.19316	0.806495	0.880126	0.828283	0.833264	1.01414	1.14255	1	0.983393	0.578947	0.980344	1.3551	1.0303	1	0.785859	0.975369	1.03333	0.827562	0.91426	1.21286	0.665563	0.883668
PRGTHRVGRDPELGKRAGSC	1.01658	0.643336	1.08523	0.804781	0.848142	0.99602	0.87	0.963889	0.988652	1.05955	0.990085	1.67801	1.28519	0.99559	0.989098	0.953441	0.804207	0.969697	0.815842	0.939698	0.976819	0.944262	0.699479	0.980328	0.767267	0.745636	1.00495	1.00805	0.958051	0.850158	0.829471	0.995426	0.912596	1.33098	0.97	0.976671	0.819838	0.963145	0.830054	0.683502	0.97	0.834343	0.972085	0.966667	0.896817	0.884477	1.08551	1.02649	1.03304
PPPCWRRARAACLTRWSGSC	1.3267	1.11095	0.908523	1.16534	0.920354	1.32471	1.14714	1.07917	1.12482	1.21561	0.981586	0.977593	1.16279	1.09456	1.19128	0.944669	1.0534	1.00253	0.946535	1.01508	0.908606	1.32131	1.03532	0.834426	0.825075	0.947631	1.2401	1.24748	1.20162	1.37066	0.955437	1.36798	1.11054	1.2223	1.34667	0.867932	1	1.21376	1.78265	1.03367	1.34667	0.943434	1.12808	1.08889	0.912207	0.946751	0.969072	1.03311	0.882659
GVGAPPRFPPPPPTRTRGSC	0.925373	1.18491	0.87104	5.50398	0.861593	0.818905	0.881429	1.1625	0.849645	0.817248	0.584986	0.990871	0.922889	0.89074	1.00099	0.888664	1.1068	0.911616	0.819802	0.954774	0.745004	0.960656	0.928778	1.26721	0.752252	1.11721	0.965347	0.798793	0.937754	2.0694	0.578728	7.01289	0.899743	0.642908	0.97	0.935152	0.969636	1.56757	0.79517	0.639731	0.97	1.39394	0.809524	1	0.913606	1.17058	0.853851	1	0.985849
KNIRKLIWTKQRSFLSSGSC	1.00332	1.25341	0.995984	0.792829	1.07327	1.31774	1.27429	1.1125	0.995745	1.02053	1.70538	1.10705	1.21909	1.03185	1.00595	1.20715	0.972492	1.01515	1.22574	1.03015	1.10258	1.28525	1.15229	0.952459	1.19444	1.00499	0.990099	1.1992	0.822733	1.53628	0.942365	0.928898	0.988432	0.930134	1.31667	1.03994	1.01822	1.24324	1.16547	1.0303	1.31667	1.01616	1.00493	1.04444	1.01994	1.00542	1.31474	1.2947	1.26994
PALGTTPGGRPRARSGFGSC	1.00332	0.646811	0.964748	0.601594	0.938761	0.908789	1.08	0.804167	1.11064	0.616016	0.865439	1.64315	0.976744	0.99853	0.952428	0.88664	0.914239	0.767677	0.716832	1.01005	0.930456	0.937705	0.482918	0.993443	0.89039	0.891521	1.21287	0.983903	0.939107	0.881703	0.829471	0.82079	0.939589	1.13409	0.963333	1.00316	0.591093	0.980344	0.913238	0.676768	0.963333	0.812121	0.975369	0.933333	0.894718	0.844765	1.17162	1.03642	1.04292
GQPRGSPVQRLCGGGGGGSC	1.00166	0.991313	0.905846	1.18526	1.01664	1.001	0.932857	0.979167	0.855319	0.798768	0.725212	0.818257	0.984088	1.00245	0.982161	0.876518	0.925566	0.959596	1.73663	1.0402	0.648015	0.944262	0.934569	0.814754	0.755255	1.09476	0.975248	1.18511	0.955345	1.16404	5.28936	0.927235	0.912596	0.99012	1.31333	0.837881	1	1.20393	1.16011	0.983165	1.31333	0.947475	1.39901	0.922222	5.15565	0.99639	3.396	1.03311	0.775302
PPPQAARSVGCGRERVGGSC	0.837479	0.963515	0.896921	1.39641	0.847434	0.913433	0.721429	1.11111	0.697872	0.804928	0.947592	0.821577	0.75153	0.901519	1.01685	0.740891	0.815534	1.03788	0.958416	1.03015	0.640554	0.954098	0.909091	0.832787	0.765015	1.00125	1.00743	1.20926	0.82544	0.862776	0.94593	1.42536	0.894602	1.06916	0.963333	0.803875	1.2247	1.19656	1.01878	0.6633	0.963333	0.80202	1.01314	0.988889	0.754809	0.918773	0.842935	0.986755	0.745723
Mus_Rbm	9.34992	3.39935	0.979027	1.5259	0.786549	0.722056	0.727143	1.23333	2.10638	0.815195	1.27479	1.52697	1.46389	1.1269	0.775025	0.881242	1.23139	1.48737	0.807921	0.507538	0.84146	1.28852	0.568616	1.05574	0.688438	1	1.72772	1.42656	1.19892	0.623028	0.985146	1.07193	0.913882	0.836274	1.02667	0.676947	1.01822	1.4398	0.706619	1.98653	1.02667	1.63636	1.17898	0.877778	0.693249	1.48285	0.981201	1.30132	0.500622
PRSRRPLPRGARHSRQGGSC	1.00498	0.849839	0.713967	1.03386	0.985487	0.93665	0.99	1.13611	0.91773	0.837782	0.859773	1.01743	0.749082	1.09064	0.899901	0.908907	1.1521	0.760101	1.19406	0.994975	0.997602	0.665574	1.0249	0.996721	1.13363	0.992519	1.00743	0.394366	17.3072	1.08202	0.970885	1.17006	0.899743	0.41355	0.966667	1.14749	0.963563	1.00491	0.792487	0.639731	0.966667	0.991919	0.83087	1	1.12557	0.8213	0.620982	0.980132	1.12198
ALPASVGTQLLPGTGEAGSC	0.981758	0.988831	1.30834	0.826693	1.99292	1.12736	1.33857	1.09583	1.12057	0.825462	0.941926	1.33112	1.459	0.989711	1.57681	0.931849	1.10356	1.7197	1.52871	23.8342	13.6595	1.28197	0.873191	1.15738	0.954955	0.755611	0.950495	1.21932	1.07984	0.916404	1.08497	1.00707	0.916452	1.82498	0.996667	0.96125	7.31781	0.977887	0.906977	0.989899	0.996667	2.00202	0.973727	0.955556	1.02483	1.08394	1.00424	1.02649	1.02975
Hum_SMC1A_27m	0.837479	0.901961	0.998661	0.790837	0.779469	1.22289	0.967143	1.125	0.710638	0.997947	0.957507	0.951037	2.71726	1.08476	0.88999	0.877193	0.946602	1.81566	1.39208	3.31156	0.94218	1.23279	1.02374	1.12623	0.820571	1.22444	0.962871	1.57143	0.864682	1.21451	1.28223	0.997921	0.910026	0.997177	1.31	0.712139	2.01215	1.08845	2.14848	1.02357	1.31	1.00606	1.39573	0.877778	1.39489	37.7518	0.971498	0.996689	1.08265
QTRGGSAGAARCRAWKGGSC	2.23715	0.931248	0.987059	0.830677	0.760354	0.84942	1.47571	1.25694	1.12766	0.835729	0.715297	0.960996	0.974296	0.896619	0.905847	0.930499	0.946602	0.962121	0.992079	1	0.859046	0.97377	1.1187	0.962295	0.991742	0.76808	1.01238	0.991952	1.05413	1.17823	0.969697	0.912266	0.917738	0.909668	1.02333	0.820878	1.02632	1.19902	0.911449	0.643098	1.02333	1.17172	1	1.02222	1.10038	0.812274	0.741055	1.53642	1.189
APRPGCAAHHCGHRLLHGSC	0.996683	1.53388	0.893351	0.994024	0.991858	1.12106	1.25857	1.24028	0.995745	0.819302	1.14448	1.13029	0.966952	1.09162	1.10208	1.20648	0.927184	1.24242	0.976238	1.04523	1.00879	0.947541	1.02837	1.45902	1.58408	1.10474	1.49257	0.603622	0.936401	0.922713	1.06001	1.30561	0.910026	0.776288	0.963333	1.24476	1.01215	0.955774	0.886404	0.656566	0.963333	0.793939	0.986864	1.11111	1.34103	0.908845	1.07459	0.68543	1.87026
KEKKSLVRLSSCVPVALGSC	0.660033	1.1442	1.1477	0.780876	0.979823	0.993698	0.977143	1.40556	1.92199	0.841889	0.990085	2.05975	6.35251	0.78295	0.976214	1.08704	1.29612	1.30303	0.986139	0.512563	1.31628	1.59016	1.80197	1.6623	1.49324	0.987531	1.02723	0.770624	4.4452	0.787066	0.96019	0.915593	1.0437	3.9132	1.31333	1.14314	1.35223	1.25553	0.613596	1.04377	1.31333	1.18182	1.59113	0.988889	1.11438	1.06227	1.11704	0.996689	1.02786
HGGVLVHGGPAALSDGAGSC	0.835821	1.00769	1.0647	0.798805	0.774513	0.888889	1.08571	0.979167	0.992908	0.811088	1.10198	0.843154	1.96328	1.06908	0.88107	1	1.40291	1.0202	1.19604	0.517588	0.887823	0.996721	0.691372	0.916393	0.964715	1.298	0.69802	0.843058	0.79161	0.919558	0.949495	0.997089	0.775064	0.788285	0.996667	0.953737	1.2004	0.965602	1.07603	1.00337	0.996667	1.00606	0.981938	0.933333	1.43407	1.06318	1.11098	1.00993	1.15687
HPHPHCQPEEHRVPAMTGSC	1.01824	0.693472	1.55645	1.16335	1.05345	1.70647	1.04	0.966667	0.697872	0.804928	1.06516	1.92365	3.05753	1.03087	0.994054	1.31309	4.57282	0.977273	0.823762	1.02513	1.46763	9.44918	0.926462	12.6082	1.34009	1.3005	1.4703	1.92153	1.24899	0.744479	1.36067	0.922245	1.0347	1.0247	1.02	0.884144	1.19636	1.24816	2.01342	0.996633	1.02	0.991919	1.1954	0.855556	0.842952	3.73736	1.07944	1.57947	0.772142
GGARASGAGLPAGSGRGGSC	0.986733	0.950112	1.0058	0.828685	1.38053	0.930017	0.892857	0.85	0.990071	0.854209	1.13739	1.14855	0.984088	1.08672	0.877106	1.06208	1.15858	1.00253	0.786139	1.03518	0.971489	0.954098	0.912565	0.640984	0.924925	0.745636	0.982673	1.18511	0.968877	0.744479	0.968509	0.833264	1.02699	0.907551	0.933333	1.06327	0.572874	0.965602	0.890877	1.00337	0.933333	0.791919	1.15764	0.9	1.04652	0.90704	1.45907	0.993377	1.07425
EWNPSTPGASPVTTVRIGSC	0.799337	1.38	0.884427	0.792829	0.853097	0.98806	0.87	1.51389	0.853901	1.03901	1.1034	0.828216	0.73929	0.89074	1.09316	0.997976	0.804207	0.765152	0.976238	1.01005	0.758327	1.34754	1.03995	0.960656	0.810811	1.2419	1.00743	1.16499	0.97023	0.736593	4.49317	0.83659	0.875321	1.47001	1.36333	0.847371	1.23482	0.963145	1.14401	1.05387	1.36333	2.02424	1.18062	0.911111	0.972368	1.08755	1.11098	1.00993	0.734631
SWKGRGTSAPRGPGMPNGSC	0.983416	0.882105	1.09237	0.982072	0.852389	0.751244	0.834286	1.00833	0.866667	0.841889	0.695467	0.755187	0.722154	0.797648	0.77998	0.81444	0.967638	0.75	1.00396	3.94472	0.922462	0.957377	0.928778	1.1	0.978979	1.14339	0.975248	0.583501	1.09066	0.782334	0.951872	0.895634	1.32648	0.756528	0.966667	0.946619	0.819838	0.987715	0.905188	0.835017	0.966667	1.01414	0.788177	0.988889	1.06051	1.06769	0.846574	1.12583	1.15478
LAGHRGRPAAAHRGLRPGSC	0.986733	1.11343	0.992414	1.01793	0.919646	1.03781	1.38286	0.973611	1.13475	0.589322	1.25212	1.70456	2.31579	0.975992	0.992071	1.30837	1.67314	1.43939	0.986139	1.01508	1.39035	0.990164	1.05385	1.11803	1.26201	0.88404	1.25	0.909457	1.10961	0.905363	0.948307	0.869854	1.03085	0.998589	1.03	1.5433	0.967611	1	0.910555	1.0404	1.03	0.971717	0.98358	0.977778	1.47184	0.790614	1.11461	0.983444	1.49897
PLPCSQPPLLHSGRSIGGSC	1.00166	1.03549	0.796073	1.1753	1.14124	0.987065	0.715714	0.938889	0.994326	0.936345	1.13031	0.682158	1.23378	1.07006	13.667	0.955466	1.12136	1.0404	0.992079	1.0201	0.843592	1.27541	0.978576	1.11967	0.869369	1.11845	1.24752	1	2.24357	2.18612	0.970885	0.976299	1.2455	1.07057	1.33	0.99486	1.24899	1.23587	1.41324	1.05051	1.33	1.20202	1.17077	1.13333	0.925498	1.05054	1.21528	1.00331	0.662768
RAGDPLTLRAVWEGAGVGSC	0.9801	1.35766	0.985274	0.832669	0.867965	1.48425	0.978571	0.834722	1.14326	0.850103	0.988669	1.15519	0.971848	1.09064	0.977205	0.806343	1.31392	0.987374	0.988119	1.02513	0.967759	0.937705	1.01795	0.92459	0.876126	0.882793	1.24752	1.32193	1.05819	1.15931	0.919786	1.10187	0.912596	1.4446	1.37	0.929221	1	1.01229	1.15116	0.996633	1.37	0.783838	1.01149	1	1.03813	1.37455	0.994542	0.980132	1.03183
PAAGHGEEAPGTPSLVHGSC	0.988391	0.893026	0.973672	1.02988	0.884956	1.0408	0.88	0.976389	0.95461	0.850103	0.994334	0.980913	1.48348	1.04949	0.899901	0.857625	1.38673	0.795455	1.37228	1.00503	0.950173	0.970492	0.895194	1.13607	0.68018	1.00499	0.725248	0.607646	3.33424	1.04416	1.16221	1.08857	0.916452	0.644319	1.33	0.902728	0.819838	0.968059	1.09213	1.0101	1.33	1.01414	0.807882	0.922222	1.09619	1.06679	0.841722	0.976821	0.785385
KILITRPSILTVISLKMGSC	0.996683	1.38744	1.76171	1.00996	1.70124	1.18441	1.12857	1.12639	1.26667	1.18891	1.24929	1.76763	1.17993	1.29054	1.0892	1.27328	1.13269	3.16667	1.17624	1.47236	1.06795	1.29836	1.24262	0.986885	1.26276	1.23441	1.22772	1.60362	1.19486	1.35489	0.950683	0.921414	1.08098	1.67466	1.69333	1.29775	1.39879	1.50123	1.17084	1.92256	1.69333	1	1.31527	1.15556	1.10948	1.09386	1.57186	1.33775	0.848845
HHGQSEALPAPGLHDCLGSC	0.810945	0.728717	1.07541	1.55179	0.938053	1.13367	0.854286	1.2125	0.885106	1.02259	0.967422	1.8556	4.87638	1.12102	0.882061	0.895412	0.81068	0.777778	0.809901	0.557789	0.965095	1.25902	0.720324	0.981967	0.674174	0.9601	0.955446	0.985915	0.971583	0.933754	1.06358	3.19501	0.885604	1.20677	1.31667	0.832345	0.791498	1.28747	1.56082	0.996633	1.31667	1.0202	1.1757	0.888889	0.959077	1.1769	0.971498	0.986755	0.728244
RSSAPGLPSDGVPPANDGSC	0.988391	0.888558	0.986167	1.00797	0.916106	0.966501	1.34571	0.981944	1.00851	0.845996	0.898017	1.0971	1.41983	1.12298	1.19128	1.84615	0.935275	1	0.8	0.979899	1.06315	0.983607	1.88767	1.01475	0.728979	0.894015	1.2203	1.21932	2.78349	0.766562	0.935235	1.02037	0.77635	1.18631	0.993333	0.901147	0.807692	0.997543	0.824687	1	0.993333	0.810101	0.955665	0.811111	1.13256	1.46029	2.65737	0.665563	0.975093
GARTPAVSPRRCRSPAAGSC	2.07131	0.955572	0.938867	0.768924	0.836814	1.14096	1.10143	1.05833	0.994326	0.837782	0.862606	1.83734	1.16034	0.882901	0.928642	0.741565	0.995146	0.994949	0.786139	1.04523	0.868638	1.01311	0.889404	0.947541	0.748498	0.978803	0.962871	1.18913	0.94452	0.818612	1.05764	0.639501	1.13496	0.928723	0.99	0.916568	0.813765	0.965602	3.07871	0.713805	0.99	1.02626	1.00493	0.911111	0.86184	59.1471	0.976349	1.00662	0.839434
SRSRPTPGPCTWPRSRKGSC	1.1675	1.25093	0.989737	1.20717	0.774513	0.996352	0.962857	0.858333	0.869504	1.01848	0.703966	0.811618	0.966952	0.791769	0.894945	0.811741	1.22977	0.949495	1.79208	1.05528	0.936318	2.45574	1.01563	1.0082	1.03829	1.49127	0.982673	0.816901	0.97023	1.2082	0.817588	1.14428	1.06041	0.869442	0.916667	0.865955	0.815789	0.990172	2.03846	1.0202	0.916667	1.36566	0.824302	1.22222	0.973068	0.974729	0.993329	0.976821	1.06007
PTSSPCAGPCGPAAATVGSC	1.40962	1.03797	0.987952	3.34263	0.846726	0.895854	0.795714	1.1375	0.839716	0.831622	0.810198	0.816598	0.986536	0.89172	0.902874	0.819163	0.953074	0.964646	1.01782	0.557789	0.749267	1.31148	1.02837	0.97377	0.896396	1.101	0.99505	1.0161	0.956698	0.946372	1.0814	1.34802	0.911311	0.832745	1.35667	0.837485	1.24291	0.990172	1.45975	1.00673	1.35667	1.31919	0.796388	0.933333	1.01644	0.971119	0.918132	1.29139	1.08964
KGQAFGNFSADFSAPQVGSC	0.814262	0.932241	1.07184	0.810757	1.05558	1.03748	0.96	1.10278	0.990071	0.833676	1.01983	1.26805	1.18482	0.982852	1.17146	0.879217	1.11974	0.974747	1	1.01508	1.07701	1.31803	0.814129	1.12787	0.921171	0.776808	1.49752	1.00805	1.09878	0.933754	1.03862	1.00208	1.04113	1.5307	1.3	0.930803	0.82996	1.25553	0.970483	0.979798	1.3	1.00202	1.32184	1.03333	1.24029	1.08935	0.927835	0.937086	1.05059
GAKPHFPEGWWLPREWDGSC	1.13765	1.07818	1.06917	1.2012	1.07115	1.59867	0.97	1.23611	1.25106	1.17248	1.24079	1.14689	1.95594	1.16316	1.43211	0.910256	1.55987	1.4899	1.56238	1	0.977351	0.996721	0.925304	1.12295	1.06982	0.885287	1.2203	1.50302	1.18539	1.69085	1.50683	1.2316	1.15938	1.7156	1.61667	0.81376	1.58907	1.94103	1.94723	1.0202	1.61667	0.965657	1.133	1.35556	0.87653	1.48736	1.05761	1.29139	0.759638
WKHRTEVKEQTAPNIKEGSC	0.825871	1.08613	1.14592	1.20518	1.13982	0.885572	0.862857	6.15833	0.870922	1.25051	1.21388	1.17676	2.14688	1.08868	0.906838	1.33333	0.982201	0.997475	1.18614	1.00503	0.954436	1.32787	0.71685	0.978689	0.957958	1.11097	2.73515	1.03219	1.58728	0.919558	1.51872	1.13347	1.37404	1.06281	1.01	0.984579	1.24291	0.972973	0.89356	1.0303	1.01	0.993939	0.988506	4.8	1.64323	1.10018	0.718011	1.33113	1.07243
GGRRAERRRETRLRGPHGSC	1.17081	0.963515	1.51718	0.98008	1.29558	0.86136	1.09714	1.09306	0.984397	1.01437	0.912181	1.13527	0.976744	1.06222	1.29732	1.0108	1.06796	1.14141	1.33663	0.969849	1.08233	0.940984	1.31673	1.32623	1.18018	1.00249	0.975248	0.804829	1.0866	1.12303	0.949495	1.09356	1.00257	0.944954	0.943333	1.08383	1.02227	0.990172	1.13864	1.02694	0.943333	0.953535	1.00985	1.01111	1.03673	1.07762	1.22135	1.60265	1.15304
RYEAEGQSGITSTAGVGGSC	0.807629	1.13477	0.987952	0.986056	0.778053	1.1005	0.964286	1.23056	1.11206	1.03696	0.733711	1.50373	0.974296	1.08672	1.16947	1.06343	1.10032	0.967172	1.3703	1.51759	0.859046	0.993443	1.1824	1.27049	0.89039	1.202	1.01485	0.589537	1.10284	1.70505	0.954248	1.00457	1.02185	0.700776	1.37333	0.907078	1.02024	1.24079	1.06082	1.03367	1.37333	1.20808	0.990148	1.11111	1.03952	0.99639	0.950879	1.01325	1.09267
PERAAPALRQARCRPRPGSC	1.38972	0.798709	0.994199	1.02988	1.30549	1.02222	1.12571	1.10694	0.834043	1.02669	1.26771	1.13693	0.988984	1.09162	1.08821	0.82726	1.28803	1.21212	1	1.03015	0.966693	0.960656	1.08975	0.945902	1.06081	0.996259	0.987624	0.95171	1.07037	1.60568	1.06714	0.931393	0.907455	0.855328	0.97	1.03796	1	1.52826	1.00358	1.02357	0.97	1.00808	1.133	0.977778	1.10948	0.906137	1.57914	0.990066	1.00017
KTQLHFAAESIIIIQLWGSC	0.995025	0.943162	0.912093	1.00398	1.05841	1.27993	0.841429	0.834722	1.14752	0.815195	1.13173	1.11535	1.44186	1.10436	0.887017	1.01417	0.830097	0.727273	1.82376	0.949749	1.09193	0.967213	1.02027	1.09836	1.21997	3.02743	1.44059	0.416499	1.09743	0.940063	0.94593	1.22328	1.01799	0.717008	0.96	0.972716	0.815789	1.01966	1.05188	0.952862	0.96	0.836364	0.995074	0.911111	1.20672	1.06769	0.591874	1.01987	0.896777
QAWQVRSPAVQSPAKVQGSC	0.824212	1.53537	1.07363	1.31076	0.993982	0.815257	3.17571	1.5125	0.848227	0.804928	0.994334	1.09378	0.98164	0.867222	0.886026	0.976383	0.796117	1.7096	1.17822	0.552764	0.901679	1.30492	4.4308	0.978689	1.50375	1.14589	1.01238	0.987928	0.975643	0.771293	1.44979	0.818295	1.09126	1.07339	0.95	1.02926	1.00607	1	1.84884	1.05051	0.95	1.0404	1.02299	1.1	1.45296	1.68863	1.09278	1.24172	1.25018
AWGNPSWGPPSCTHHLPGSC	1.4942	1.3378	0.900491	1.38446	1.20708	1.92803	0.992857	1.20556	1.60142	1.43532	1.1119	1.26141	0.947368	1.06614	1.24381	1.14035	1.11812	0.994949	1.19604	1	0.905409	3.30492	1.20787	2.26066	0.970721	1.47257	1.19554	1.35211	1.23545	2.26183	2.28996	1.2474	1.13111	0.99012	1.6	0.756425	1.16194	1.59459	1.59123	1.3367	1.6	2.29495	1.15928	1.05556	1.29696	1.34477	1.18253	1.79139	0.748412
ESQSHCFRSCSKIVVLAGSC	1	1.13527	0.979027	0.972112	1.01097	0.87529	1.03429	1.53194	0.992908	0.930185	1.0085	0.839834	1.24113	1.08476	1.00198	1.01012	1.04854	0.767677	1.15644	0.954774	1.00773	1.23607	0.929936	0.97377	1.12312	0.874065	1.21782	1.43058	1.06901	0.799685	1.2858	1.17588	1.06941	1.51376	1.03333	0.947015	1.22065	1.23342	0.882826	1.2963	1.03333	0.963636	1.43021	0.988889	1.0808	1.0713	1.0758	0.996689	0.848375
LQEAPTDPRVCGSAQMGGSC	0.824212	0.990817	0.995091	1.01594	1.13274	0.832504	0.87	0.965278	1.16596	1.04312	0.695467	0.838174	0.744186	1.24939	0.987116	1.01957	0.964401	0.765152	1.24356	1.0402	1.01092	1.34098	0.8315	1.12459	1.13138	21.5673	0.972772	0.406439	0.94452	0.787066	0.96019	1.16757	0.888175	0.424841	1.34667	1.04429	0.834008	0.972973	1.15564	1.00673	1.34667	1.0101	0.998358	0.988889	1.04862	1.00271	0.737417	1.00331	0.861349
VYDMIIQSWESFPHDLLGSC	1.01161	0.901464	3.42883	1.11355	0.860885	2.64444	0.85	1.78194	1.12199	0.991786	1.42493	1.61992	1.93146	1.28956	1.16749	1.23279	1.12621	0.989899	1.00198	1.43719	1.18625	1.31148	0.988998	1.14098	0.957207	1.13217	1.2401	1.76258	0.925575	1.08991	1.28461	1.28649	1.03213	1.66126	1.30333	0.907869	1.03036	1.47174	1.2263	2.69024	1.30333	1.9596	1.76519	1.04444	1.42917	1.77437	1.08308	0.993377	0.843266
AEGGPWASVAPPQGPPWGSC	1.32504	1.34227	1.09415	0.994024	1.50726	1.19502	1.12143	1.11111	1.15461	1.76591	1.29178	1.01245	0.998776	1.35816	1.30624	1.2193	1.09871	1.24747	1.32475	0.994975	1.004	1	1.38738	5.92787	1.11186	1.07606	1.2698	0.98994	1.50744	1.04416	1.07546	0.997089	1.08869	0.805222	1.35667	1.13049	1.1336	0.955774	0.977639	1.29966	1.35667	1.00404	1.17241	0.966667	1.05421	1.07671	1.69557	1.95364	1.15559
MTPAGPAPLSGTPSCGGGSC	1.02488	0.851824	1.15841	0.820717	1.14195	0.945605	1.25	0.709722	0.855319	0.806982	1.10057	3.04896	1.26561	1.38951	0.99108	1.02901	0.841424	0.762626	0.986139	0.582915	1.2875	1.85246	7.14071	0.821311	0.672673	0.877805	0.99505	1	4.51286	0.766562	0.979204	0.747609	1.0347	1.51164	0.986667	0.914195	0.574899	0.992629	1.21377	1.00673	0.986667	0.99798	0.996716	0.977778	1.77615	0.924188	1.37053	0.970199	0.721455
TRHICSWCTMVSGTSAAGSC	0.819237	1.05138	1.13432	0.968127	1.00248	0.951907	0.848571	0.813889	0.843972	0.794661	1.11331	1.34606	1.24602	0.713376	0.893954	1.0081	1.1343	1.03283	0.79604	0.603015	1.19158	0.95082	1.02837	0.995082	0.981231	0.890274	0.987624	1.03421	0.966171	0.804416	1.07784	0.814969	0.951157	0.978829	0.973333	0.996441	1.02834	0.982801	0.713775	1.0101	0.973333	0.99798	1.15107	0.888889	1.05841	1.0009	1.08672	1.00662	0.826527
GGLLSGAPAAQTAGAASGSC	0.822554	0.837925	1.0058	0.794821	1.36	0.820896	0.992857	0.838889	1.27943	0.780287	1.1204	1.62656	1.64015	1.01029	0.990089	1.02429	0.990291	1.00253	0.974257	0.974874	1.01359	0.944262	0.899826	0.640984	0.984985	0.746883	1	1.37626	0.807848	0.925868	0.976827	0.651975	0.993573	0.913197	1.35333	1.17675	0.791498	1.00491	1.00984	1.01684	1.35333	0.80404	0.996716	0.966667	0.910108	1.09747	1.34263	1.01325	0.767638
WLMVLGPCLNLRVKLNGSC	2.47595	0.97791	1.98037	1.36653	0.858761	0.997678	0.954286	1.09861	1.11489	1.22382	0.988669	2.18755	1.15789	1.15042	1.08226	0.81444	1.12298	1.03788	1.16832	0.949749	0.950173	1.92787	1.72206	5.51311	1.27102	0.865337	1.19059	1.2173	1.31394	1.53785	1.19667	1.25239	0.881748	8.7283	2.23667	0.868723	1.39879	1.23833	1.67979	1.01347	2.23667	1.3596	1.13629	4.25556	1.79084	1.15253	0.987265	4.50331	0.924473
PPPVAAGEAGGAGGAGGGSC	0.809287	0.929263	0.970103	1.0757	0.916814	1.15091	1.00286	0.843056	1.01986	0.948665	0.966006	1.76598	1.21175	1.41695	1.00694	1.02294	0.852751	0.80303	0.780198	0.537688	0.909672	0.960656	0.668211	1.1	0.837838	0.869077	0.957921	0.987928	1.02165	0.892744	1.0814	1.02037	0.902314	0.832745	0.976667	0.897588	0.882591	0.960688	1.03667	0.976431	0.976667	0.99798	0.965517	0.9	1.09829	1.19585	1.72832	1.01987	0.924003
GAYQDGEAVHRKPAPGGGSC	2.16252	0.944651	0.932619	1.3745	31.1264	0.793367	2.64714	0.973611	0.853901	0.817248	0.845609	0.826556	0.974296	0.784909	0.793855	0.873819	1.06149	0.989899	21.7149	1.05528	0.743405	0.983607	0.809496	0.986885	0.775526	1.21322	0.987624	1.00805	0.94046	0.783912	1.18241	0.993763	0.885604	1.13409	0.956667	0.715302	0.803644	0.815725	0.898927	1.0101	0.956667	0.989899	8.07061	0.855556	0.905212	0.990975	0.988478	0.986755	0.924271
PPAPHGRWSVVLSPGEAGSC	0.84743	1.15761	0.885319	1.1753	1.06973	1.52405	0.98	1.07222	0.944681	1.20739	1.15722	1.12033	1.01836	1.23861	1.10307	1.12416	0.938511	0.977273	1.15644	2.45226	0.894751	0.996721	0.847713	0.963934	0.975225	0.973815	4.78218	1.21932	0.953992	1.22397	1.68509	1.77048	0.984576	1.04658	1.33	0.892843	1.02429	0.982801	2.20215	0.983165	1.33	0.99798	1.00164	2.12222	1.02343	1.21029	1.43723	1.34768	1.00635
PLVGRGEEHRQHPGRHRGSC	1.02156	0.833457	1.12182	1	1.14124	1.07131	0.968571	0.808333	1.14326	1.0308	0.971671	1.18008	1.21175	0.896619	1.26957	0.887314	1.12621	0.972222	0.79604	1.01005	0.981615	0.934426	0.473654	0.834426	1.04054	0.875312	1.2698	1.19718	0.978349	1.14984	1.06358	1.00208	0.915167	1.26253	0.923333	1.19889	0.781377	0.945946	0.998211	1.01347	0.923333	0.810101	0.978654	1.24444	0.900315	0.805054	1.21771	1.00331	0.882525
GRGLRRGPHGPGRRVLPGSC	7.86899	0.909407	2.43017	1.03785	1.06265	0.935323	1.18286	1.08333	1.00851	1.56263	0.696884	0.941079	0.9694	0.938756	0.880079	0.960864	1.22492	1.16414	0.794059	0.974874	0.68745	0.993443	1.11639	3.16393	1.14414	1.11347	1.00248	0.961771	1.45873	1.44479	3.07546	0.916424	1.66452	1.14326	0.97	1.00514	3.13158	1.2457	0.989267	1.30976	0.97	3.17778	0.963875	1.07778	2.69955	0.792419	0.926622	11.2318	1.16036
FRCLRHPSTCSRGWRTTGSC	1.4461	1.35567	0.968318	1.03586	0.988319	1.37214	1.04429	2.61806	1.06525	1.22587	0.851275	1.30622	0.976744	1.0779	1.18038	0.805668	1.33981	1.2803	0.99802	1.04523	0.691713	1.32131	1.62362	2.65246	1.08408	1.74314	1.52228	1.52918	1.60217	2.62303	1.2656	0.824116	1.02828	1.20113	1.34333	1.79043	1.61134	1.68059	1.08766	1.03367	1.34333	1.89293	1.14286	1.22222	0.834558	0.891697	1.50879	1.33113	0.750697
QGEAHPLRPLSPQHKAPGSC	1.00332	0.866716	1.08434	1.15737	0.920354	0.829519	1.12429	1.11806	1.13901	0.819302	0.984419	1.12863	0.95716	1.26017	0.888008	0.881242	0.802589	1.01768	0.99604	0.994975	0.910205	1.27213	0.832658	0.968852	0.914414	0.740648	1.24505	1.03219	1.54939	0.958991	0.841355	0.967983	0.88946	1.06916	0.963333	0.960063	1.03036	16.2875	0.711986	0.656566	0.963333	0.816162	1.00164	0.877778	0.910108	0.791516	0.848999	0.735099	1.15391
KVKHLAIFQPTFQLLKGSC	1.02819	0.900968	0.96921	0.788845	1.14407	1.15622	1.13429	0.990278	1.41986	0.813142	1.27337	2.01162	0.746634	1.12004	0.998018	1.10256	0.985437	0.775253	1.39406	1.01508	1.15428	0.940984	1.2403	1.15082	2.08108	1.11596	0.992574	0.402414	0.926928	1.1041	1.15865	1.35052	0.899743	0.570924	0.98	1.2329	1.00405	0.997543	0.984794	1.05051	0.98	1.19596	0.807882	1.03333	2.36446	0.803249	0.857489	0.986755	1.11425
GAGAPSRSHSPQGGGPGGSC	0.80597	0.911392	0.738063	1.00199	1.0669	0.863018	1.02286	1.075	0.849645	0.792608	0.699717	0.980913	0.962056	0.973052	0.995045	1.01889	0.938511	0.760101	1.00792	1.0402	0.909672	0.940984	0.913723	0.995082	0.75	1.02743	1	0.60161	1.05683	1.09464	0.961378	0.987942	0.917738	0.64079	0.963333	0.954132	1.02834	0.965602	1.07066	1.0101	0.963333	1.00404	0.811166	1.12222	0.983561	1.06679	0.722862	1.0298	0.934221
PGSGHHAWRPAQGEEWLGSC	0.976783	1.11293	1.0647	0.968127	1.43575	1.32935	0.955714	0.9875	0.975887	1.02259	1.23938	0.979253	0.974296	1.43165	1.22498	0.937922	1.12783	1.05303	1.21584	0.934673	0.975753	1.30164	0.943833	1.15246	1.08709	0.976309	0.985149	1.17505	1.27605	1.53943	1.17885	0.990437	0.991003	1.2103	1.60333	1.02333	1.24494	1.23833	1.61717	1.35354	1.60333	0.987879	1.55665	1.02222	0.921301	1.15884	1.45543	1.34106	0.815233
RGHPPAHWAAPPHHQPLGSC	1.02322	0.887069	1.10933	1.01793	0.999646	1.25771	1.27857	1.225	1.0539	0.772074	1.10198	1.34772	1.41248	0.898579	1.00099	1.29352	1.42233	1.05556	0.976238	1.43719	1.16707	1.01311	1.16271	1.11311	1.19219	1.09975	1.00248	0.756539	0.951286	1.02208	1.29768	0.581289	1.14267	1.14185	0.973333	1.23567	0.995951	1.2113	0.964222	0.895623	0.973333	1.01818	1.33169	1.08889	1.10948	1.00903	1.09763	0.996689	1.19512
LEKALSALFIWPQHSYKGSC	1	1.17945	1.16823	1.2012	0.926726	1.44743	1.12571	1.36528	1.40851	1.01643	1.25354	1.48216	1.49572	1.20333	1.08028	1.26451	1.26537	1.00505	1.19406	0.979899	1.09353	0.990164	0.931094	1.27049	1.63438	0.735661	1.23515	1.22334	1.71719	0.88959	1.08021	2.07817	1.03856	14.5483	1.29	1.23369	1.18623	1.21867	0.974955	0.996633	1.29	0.830303	1.17898	1.23333	2.6184	0.987365	0.960582	3.24503	1.31364
NRWTANHYCMHREPSVPGSC	1.00332	0.967982	4.54797	0.950199	1.04991	1.19635	0.848571	0.826389	0.702128	0.622177	0.92068	3.00581	0.986536	0.693778	1.00099	0.95614	0.972492	0.780303	0.829703	1.03518	1.18465	0.95082	0.697163	0.97541	0.822823	0.951372	1.25248	1	0.807848	0.804416	1.09685	0.576299	0.872751	1.08327	1.00333	0.90431	0.805668	0.963145	0.897138	2.53872	1.00333	0.993939	0.947455	1.08889	0.920602	0.916065	1.03699	1.01656	0.699741
APWTPGAGTQPGLRAPRGSC	1.28524	1.1586	0.978135	1.38845	1.03434	0.887894	0.882857	5.57361	0.991489	7.82136	1.00567	0.818257	1.20441	0.896619	1	1.02699	1.15696	1.0101	1.11881	1.03015	0.904343	0.967213	1.02606	1.16557	1.18619	1.0985	1.01238	1.24145	1.45737	1.05836	1.17409	0.916424	1.01414	1.1362	1.35	1.00554	1.0081	1.18428	1.06708	0.996633	1.35	0.937374	1.14286	1.1	0.761805	0.898917	1.32929	2.8245	1.00467
VLSKLELRLSYILALPAGSC	0.797678	1.00074	1.09058	1.00398	0.989735	1.28458	0.962857	1.15972	0.865248	1.03696	1.11756	0.844813	1.90208	1.18765	0.988107	1.13833	0.964401	1	1.14851	0.773869	0.97895	0.944262	1.15229	0.968852	1.33709	0.817955	1.01733	1.03018	1.08525	0.805994	0.973262	1.17921	0.897172	1.76853	1.00333	1.01226	1.24494	1.23587	1.47496	0.683502	1.00333	0.826263	1.1954	1.02222	1.11997	1.02256	0.873257	0.983444	1.20386
PSSASSASAAASPLRRDGSC	0.842454	4.14445	0.991522	0.790837	0.709381	0.766501	0.845714	0.811111	0.703546	0.823409	0.709632	0.831535	0.966952	0.898579	0.682854	0.892713	0.833333	0.795455	3.8	0.98995	0.800959	0.983607	2.74117	0.998361	0.822823	0.871571	0.69802	0.963783	3.88633	8.05678	0.96019	0.881497	0.79563	0.634439	0.963333	0.845393	0.763158	1.00983	0.913238	0.989899	0.963333	1.15758	1.50903	0.977778	1.01364	0.913357	0.953305	0.701987	0.909079
FLHFSDHYAHANKTRRPGSC	0.837479	0.943658	3.95895	0.840637	0.766726	0.854726	1.10714	1.07083	1.68794	4.9692	1.11756	1.50871	1.2142	1.05634	0.890981	1.81579	1.25243	1.4798	1.11287	0.954774	1.22089	0.947541	0.944991	1.14098	1.10661	1.1197	1.2104	1.01207	2.52503	0.930599	1.08972	16.573	0.913882	11.8617	0.973333	1.04824	0.963563	0.963145	1.34973	9.367	0.973333	1.0101	1.16585	1.04444	1.58867	0.782491	0.984839	0.672185	1.10457
LAETRGSWCTCSPRGARGSC	1.61028	1.13328	0.893351	1.00598	0.986903	1.03781	1.34429	1.15	1.12908	1.94867	1.00567	0.956017	1.23378	0.837825	1.16749	0.883266	1.66505	1.30303	1.20594	1.45729	0.691713	1.65902	1.14534	1.3377	0.944444	1.56858	1.69802	1.41247	1.80108	2.2224	1.17766	0.749272	0.994859	2.11997	1.39333	0.589957	1.69838	1.73219	2.76565	1.04377	1.39333	1.01818	1.15764	2.05556	0.772298	1.16968	1.94906	0.990066	0.434674
CCRIYCHEEPQREDSSIGSC	0.81592	0.746587	0.797858	0.776892	0.783717	1.11012	0.991429	0.701389	0.714894	1.19713	0.858357	3.64315	1.43941	0.806467	0.799802	0.747638	0.783172	1.22222	1.14455	4.07538	0.956035	1.24918	1.34569	4.6541	0.888889	1.22693	0.717822	0.792757	0.962111	0.933754	1.31194	1.09439	0.785347	0.973183	1.32	0.581653	0.805668	1.22113	1.69767	1.0404	1.32	1.01212	1.133	0.911111	0.928996	35.3791	0.992116	0.798013	0.399852
EQQPPGRRSRCWCSCTTGSC	1.0398	1.55671	0.624721	1.01793	0.991858	0.827861	0.72	1.00278	1.13617	1.04928	0.852691	1.00249	0.731946	0.988731	0.975223	0.946019	0.825243	0.755051	0.794059	1.00503	0.692246	0.986885	1.16966	1.1459	0.836336	1.03616	0.740099	1.00201	0.991881	0.929022	0.976827	0.829106	0.90617	0.919548	1.38667	0.950969	0.811741	0.965602	1.22004	0.626263	1.38667	1.01414	1.14286	1.03333	1.03043	0.997292	1.34384	1.24503	0.699002
GATGPPVWERGAHQMRSGSC	2.82587	0.959047	1.15841	1.17131	0.929558	0.922388	0.87	1.23611	0.817021	1.17659	0.875354	0.809959	1.22154	1.08476	1.00396	1.00675	0.969256	0.987374	1.02376	1.05528	0.913936	0.960656	1.011	0.980328	0.975976	0.753117	1.2995	0.788732	1.06089	1.10726	0.934046	1.07193	0.915167	0.9259	0.953333	0.930407	1.02632	1.21622	0.876565	1.0202	0.953333	0.99798	0.986864	0.988889	0.9227	1	0.720437	1.03642	1.21199
KKLSRQGTSWKLRTRECGSC	0.998342	0.932738	1.07631	1.00598	1.27788	1.10017	1.24429	0.947222	1.47943	1.79466	1.01558	1.4722	1.13341	1.20823	1.0783	1.14845	1.06634	1.19949	1.56238	0.984925	0.992273	1.29836	1.36769	0.839344	1.30706	0.887781	0.975248	1.18109	1.26928	2.41325	1.0719	0.922245	0.901028	1.04446	0.96	0.956109	0.617409	0.97543	1.00716	0.959596	0.96	1.0101	1.15928	1.14444	0.81567	0.800542	1.19709	1.02318	1.06867
GAECGHRREGATLAGHRGSC	0.837479	0.948126	0.928157	1.03386	0.986195	1.28425	0.878571	1.23194	1.16879	1.21766	1.00567	0.79834	0.962056	0.985791	0.879088	0.863698	1.25728	1.02525	1.00594	1.0603	1.00879	0.993443	0.80718	1.0459	1.11261	0.755611	0.987624	1.02012	1.24493	0.794953	3.21331	1.01954	0.90874	1.1355	1.07667	0.977857	1.08907	1.22604	0.898032	0.993266	1.07667	0.812121	1.0312	1.01111	0.9227	1.49368	0.845361	0.940397	1.0446
VDTRHLPAVTKTAAATGGSC	0.799337	0.743609	1.06827	0.89243	0.856637	0.897844	1.24286	1.05833	0.860993	0.809035	1.08357	2.04647	0.98164	0.904459	0.885035	1.24157	1.15696	0.997475	0.813861	0.98995	1.11964	0.957377	0.953098	1.01148	1.12763	1.00623	1.00495	0.788732	0.929635	0.654574	1.07308	0.824116	0.919023	0.976711	0.973333	1.14709	0.801619	1.00246	0.71288	1.29966	0.973333	1.00808	1.15107	1	0.975866	0.990072	1.08672	1.15232	0.999832
RGTTARRTGPTTCPKPFGSC	1.31343	1.14917	1.17091	0.99004	0.906195	0.834163	0.991429	1.2625	0.843972	1.07187	0.855524	0.806639	0.99388	0.970113	0.885035	1.02564	1.10032	1.02778	0.994059	0.984925	0.855849	0.937705	1.15808	1.00492	1.04655	1.10848	1.20792	1.16901	1.07848	0.940063	0.9388	0.911435	1.05013	0.854622	0.98	0.999605	1.4413	1.24079	1.05725	0.622896	0.98	0.993939	0.816092	0.988889	0.974467	0.908845	0.708308	0.976821	1.34974
PARGARRPPAGHCSGSCGSC	1.17081	1.11392	1.69746	1.2012	1.43717	1.52139	1.31857	1.06944	1.28511	1.44559	1.40935	1.10871	1.2093	0.991671	1.28048	1.09919	1.26214	1.48485	1.2297	1.0201	0.958167	0.954098	1.07354	1.29836	1.56156	1.04613	1.23267	1.21932	1.18539	1.7918	1.10517	1.30062	1	0.854622	0.956667	1.0344	1.12955	1.44963	1.72987	1.0404	0.956667	1.22424	1.31691	1.1	0.926198	1.92058	1.46149	1.59603	1.00958
GCGTFPDPPPRVSRNPMGSC	1.1476	0.797717	1.14413	1.41036	0.999646	1.34129	0.988571	0.834722	1.26667	0.831622	0.987252	2.48299	1.00122	0.591867	0.906838	1.01957	5.73463	0.808081	0.609901	0.919598	0.913936	1.31803	0.601042	7.37049	0.917417	0.995012	1.00743	1.0161	0.936401	1.84069	0.935235	1.15509	1.02699	3.53705	0.96	0.922499	0.617409	0.970516	1.17621	6.98653	0.96	1.00202	1.05747	0.866667	0.756208	0.902527	1.09036	1	0.643541
KPAKSSRRKSSLWGHNTGSC	0.975124	0.979896	0.80946	0.810757	0.917522	0.918408	0.981429	1.11111	0.992908	0.915811	0.978754	0.793361	0.966952	0.770211	1.00198	1.05331	1.10518	1.0202	1.1802	0.964824	0.860645	0.977049	1.11407	0.981967	0.989489	1.03491	1.00248	0.983903	0.901218	1.58044	0.956625	0.736798	0.890746	1.07269	1.30333	1.07631	1.20648	2.92383	1.1941	1.01684	1.30333	0.979798	0.967159	1.04444	0.928297	0.900722	1.07823	1	1.05744
AKSPATDQRRPGAPAAAGSC	0.824212	3.64358	0.849621	0.788845	1.27292	1.05871	1.12429	0.845833	1.44255	1.05749	1.00567	1.14191	0.959608	1.02695	1.1893	0.870445	0.987055	1.2399	0.794059	0.572864	0.865441	0.963934	0.870874	0.662295	0.899399	0.749377	0.950495	2.31187	0.799729	0.616719	0.824718	0.984615	0.904884	1.06563	0.97	1.08264	0.819838	0.997543	0.886404	1.03704	0.97	0.816162	0.967159	0.9	0.6149	1.07401	1.46392	1	0.901079
GKAGNTGPGTGGSSGNSGSC	0.995025	0.94763	1.13521	0.804781	0.996814	0.982753	0.832857	1.11944	0.86383	1.05133	0.899433	0.795021	0.949816	0.751592	0.887017	0.910931	0.83657	1.00253	0.817822	1.0201	0.702371	0.993443	0.804864	0.995082	0.843844	1.01122	0.990099	0.969819	0.924222	0.94164	1.03268	0.650312	0.804627	1.12985	1.32333	0.891261	1.04858	1.21622	0.989267	0.659933	1.32333	0.816162	1.133	0.888889	0.86184	2.04513	0.956944	0.990066	0.71527
SAVGSRRMRSPEPCWPRGSC	1.29022	0.983867	1.30834	0.842629	0.978407	1.25605	1.04429	0.998611	0.858156	1.03285	1.00708	1.29295	0.988984	0.947575	1.29336	0.883941	1.17638	0.979798	0.768317	1.00503	0.814282	2.9377	1.0747	0.82623	0.915916	0.995012	31.4332	1.22938	2.00271	1.33281	0.942365	1.52349	1.27249	1.10939	1.29667	0.787663	0.805668	0.97543	3.62522	1.0404	1.29667	1.0101	1.16585	1.05556	0.760406	1.17419	1.10734	0.996689	0.725219
PHPLVCPSQGALRQGTEGSC	0.827529	0.887069	1.08523	0.826693	0.924602	1.09353	0.987143	0.8375	1.09504	0.854209	0.929178	0.79834	0.964504	0.976972	0.787909	0.846154	0.944984	1.03283	0.968317	1.0201	0.961897	1.01311	1.0388	0.988525	0.90015	0.887781	0.967822	1.03219	1.10419	1.13091	0.943553	1.17089	0.933162	1.14044	1	1.00909	1.03441	0.960688	0.903399	1.04377	1	0.846465	1.0197	0.8	0.910108	0.91426	0.847787	0.976821	1.17052
SSGSRGFGSRPRPRTKGGSC	0.809287	0.877637	0.990629	0.808765	0.853805	0.845771	0.961429	1.35278	1.11489	0.796715	0.70255	0.80332	3.06487	0.983831	0.924678	0.802969	0.930421	1.0303	0.807921	1.01508	0.790834	0.990164	0.942675	1.01967	0.831832	0.861596	1.0099	1.02817	0.949932	0.77918	1.23113	1.09938	0.998715	1.04446	0.973333	0.880585	0.785425	0.995086	0.809481	0.676768	0.973333	0.814141	1.01478	0.977778	0.897517	1.37184	0.857489	1.01656	1.35505
GDGGRKGAGRHGSGAPTGSC	0.819237	0.950112	1.40651	0.820717	1.43504	0.893532	0.86	0.843056	1.01702	1.22382	1.3017	0.833195	0.984088	0.978932	0.99108	1.01012	0.970874	1.02525	1.01386	0.969849	0.963496	0.931148	1.08975	0.998361	1.04655	0.881546	1.00248	0.981891	0.975643	0.758675	0.951872	0.994595	0.917738	0.652082	0.92	1.12179	0.755061	1.22359	0.892665	1.02357	0.92	1.01414	1.16913	0.866667	0.956278	1.28249	1.42753	0.943709	1.07116
PAGSPHGPSCVWICADGGSC	0.975124	0.999752	0.897813	0.99004	0.933805	1.33466	0.768571	0.940278	1.11064	0.991786	0.967422	1.30622	0.988984	1.00833	1.0664	0.797571	0.825243	0.994949	0.79802	0.537688	0.910205	3.3082	0.847713	0.97541	0.735736	0.891521	1.29455	1.21127	0.941813	1.41009	0.819964	0.827443	1.01671	1.13903	1.33333	0.823646	0.995951	0.992629	1.4034	1.03704	1.33333	0.975758	1	0.988889	1.09759	1.59296	0.971498	0.993377	0.672784
LCRWSGLYHSRTVCHSTGSC	0.832504	0.917349	0.927265	0.7749	0.620177	0.825871	0.867143	0.825	0.714894	1.20123	0.708215	0.828216	0.971848	0.790789	0.908821	0.804993	0.940129	0.934343	0.982178	1.03015	0.741807	2.71475	0.912565	0.995082	0.929429	1.11347	1	0.832998	1.06225	0.970032	1.08734	0.982952	0.897172	1.05363	1.34	0.763938	1.54049	0.965602	1.02236	1.06734	1.34	1.01616	0.827586	1.05556	0.906611	0.899819	0.990904	0.980132	0.942288
PPPRAPALPRSLSSPTSGSC	0.822554	0.839911	0.80589	1.00598	1.60283	0.87728	0.857143	0.847222	1.21277	0.817248	0.951841	1.12365	0.98164	0.983831	0.89891	0.87112	1.25405	1	0.80198	0.984925	0.648548	1.01311	0.920672	0.839344	0.751502	1.05736	0.717822	0.977867	1.32341	1.20978	0.961378	1.53098	0.784062	0.995766	0.943333	1.15421	1.04251	1.23096	0.890877	0.656566	0.943333	0.816162	1.04105	0.988889	0.822665	0.904332	0.863554	1.01987	0.751504
AVLLMCQMYQPWMCEEYGSC	0.99005	1.02556	1.58233	0.800797	0.905487	1.35158	1.20143	0.975	1.39291	1.03696	1.06799	1.30788	1.20685	1.36992	1.01487	0.721997	1.00647	0.969697	1.34059	1.03015	0.869704	1.89836	2.31152	1.00656	0.93994	0.98005	1.23267	1.14889	1.13667	0.921136	1.04219	1.15759	0.892031	4.08821	1.31	0.730328	1.02429	1.44226	1.25581	1.02694	1.31	0.791919	0.99179	1.04444	0.889822	1.20036	0.977562	0.996689	0.804679
ASVGLSRASVIDPEGVAGSC	0.819237	1.15215	0.893351	0.782869	1.2	1.02985	0.835714	0.706944	0.829787	0.969199	1.1034	0.972614	1.6377	1.07986	0.977205	1.02227	0.944984	1.00505	0.956436	1.00503	0.742339	1.00656	0.929936	0.814754	0.911411	1.10723	1.00743	0.969819	0.829499	0.963722	1.05764	0.851559	0.894602	1.20466	1.31667	0.911032	1.03239	1.25061	1.33095	1.06397	1.31667	0.791919	0.993432	1.06667	1.01854	1.18953	1.44451	1.27152	0.656986
KLSPPVPPISLWSLSIMGSC	1.14096	1.16307	1.23963	1.00996	1.42867	1.43947	1.02	1.10417	1.11206	1.02053	1.41076	2.38008	1.459	5.11024	1.26759	1.44467	1.10356	1.09343	1.3604	0.954774	1.16014	0.983607	1.11986	2.97705	1.32508	0.982544	1.01485	1.34406	0.921516	1.49527	1.28936	1.00291	1.11183	1.89838	1.35333	0.948992	0.767206	1.07617	1.06977	1.00337	1.35333	1.37374	1.29721	1.24444	1.09339	1.09025	1.35961	0.950331	0.960237
LGPTPNCGVSSSTHLRLGSC	1.02985	1.04443	0.892459	1.35657	1.04708	0.932007	0.987143	1.10694	0.980142	1.04928	0.96034	0.86971	0.758874	1.06614	0.980178	1.06748	0.996764	0.760101	1.20198	1	1.06422	1.66885	0.934569	1.28361	1.24775	0.981297	0.985149	0.585513	0.824087	0.794953	0.969697	1.00125	0.926735	0.357092	1.68	1.03203	0.991903	0.972973	1.33631	2.84512	1.68	1.39192	0.804598	0.955556	1.24519	1	0.825955	1.15894	1.01321
RSSEAIGWRAGCAGAGAGSC	0.830846	0.957558	0.880857	0.818725	0.865841	0.849751	0.867143	0.969444	0.990071	0.833676	0.839943	1.49378	0.971848	1.1416	0.893954	0.751687	0.802589	1.01263	0.982178	1.01005	0.960298	0.947541	1.04343	0.981967	0.731231	0.970075	0.965347	0.981891	0.948579	0.870662	0.834225	0.73264	0.902314	1.20466	0.97	0.868327	0.791498	0.992629	0.830054	1.03367	0.97	0.979798	0.973727	0.955556	0.791885	0.879964	0.950879	1.02318	0.854896
KKTRIKNINISINIRNTGSC	1.08126	1.41176	0.995984	1.23506	2.59965	3.75589	7.60286	2.35417	2.90922	4.28542	1.38102	2.77842	1.45655	2.21264	2.05748	5.59582	3.09385	1.2298	2.3802	1	0.952305	1.11803	1.32484	4.35246	10.1562	1.10973	2.96287	1.21127	1.35453	1.95584	1.69578	0.985447	1.02057	11.8158	0.963333	1.01503	3.87247	2.40049	0.971377	1.01684	0.963333	2.39192	1.96388	1.88889	5.01784	1.09747	1.06125	1.02318	1.44002
RSRLGPGGPPASSGTGPGSC	1.00663	0.938198	1.23784	0.794821	0.783717	0.757546	0.711429	0.825	1.01277	0.893224	0.548159	0.813278	1.01591	0.582068	0.901883	0.753711	0.812298	0.959596	0.962376	0.974874	0.799893	0.977049	0.828025	1.26885	0.742492	1.20948	1.01733	0.750503	0.939107	0.76183	0.840166	0.944699	0.784062	1.1729	1	0.742191	0.805668	0.990172	0.90161	0.680135	1	0.987879	0.807882	0.855556	0.67716	1.52527	0.850212	1.60596	1.02484
QQGLARGAAGPPPALQPGSC	1.0199	0.916853	0.909415	0.992032	0.852389	0.966169	1.75286	1.23056	1.01986	0.800821	0.893768	0.821577	1.19706	0.979912	0.912785	0.883266	0.951456	1.00253	1.1901	1.03015	0.906475	0.963934	1.04227	0.996721	0.817568	0.760599	1.27228	0.7666	1.05277	1.05836	1.14201	1.06445	1.03085	1.01976	0.973333	0.821273	0.983806	0.985258	0.996422	0.851852	0.973333	0.79798	1	0.833333	0.766702	0.997292	0.726501	1	1.07606
ATRAAAASGPGEAPAEAGSC	1.02985	1.11194	0.968318	0.800797	1.05628	1.22886	0.878571	0.802778	1.15035	1.03285	1.07649	1.18838	2.21542	1.00735	1.53419	0.874494	0.839806	0.787879	0.827723	0.954774	0.92939	1.26885	0.467863	0.667213	0.746997	0.741895	0.933168	1.22938	0.806495	0.955836	0.898396	1.73805	1.02571	1.05999	0.963333	0.905101	0.578947	0.992629	1.03757	0.986532	0.963333	0.834343	1.16256	1.18889	1.01644	1.18502	1.30503	1.02318	0.713858
GRGGGGQGQGPGAGPAAGSC	0.998342	0.997766	0.885319	0.986056	0.785133	0.860697	0.741429	0.993056	0.72766	1.31006	0.844193	0.839834	0.756426	0.88486	0.90783	0.890013	0.846278	0.782828	0.792079	1.00503	0.633626	1	0.823393	0.84918	0.759009	1.02494	1.34653	0.991952	0.798376	0.648265	1.10992	0.740956	0.929306	1.00212	1.34333	0.791617	0.813765	0.965602	0.987478	1.00673	1.34333	0.789899	0.827586	0.9	0.843652	1.02256	0.864767	1.00662	0.961447
NMSRILNYQVLKKISRSGSC	0.822554	1.02656	1.08434	0.794821	0.850265	0.957877	3.89429	0.956944	1.14752	0.829569	0.992918	1.15519	1.68911	1.00049	0.903865	0.959514	1.22654	0.987374	0.954455	1.0201	1.16547	0.990164	2.38217	1.11148	1.05405	0.855362	1.26733	1.01207	1.18674	1.05678	0.840166	1.00208	1.08869	1.27029	0.973333	1.14986	1.00202	1.18673	0.889088	0.86532	0.973333	0.983838	0.978654	0.955556	2.69185	0.913357	0.863554	1.13576	1.23922
Hum_SMC1A_WT_34m	1.41128	0.927774	17.0031	2.47012	0.763186	1.09187	1.51286	0.695833	0.849645	1.62834	0.981586	0.793361	2.45777	0.981872	0.794846	0.817139	0.881877	1.00253	1.34851	1.01508	1.05942	5.11148	3.27389	1.10492	0.954204	1.0985	0.972772	1.23541	0.899865	1.23817	1.26322	1.17921	1.05656	0.766408	1.37667	0.889284	0.846154	1.21622	2.52862	1.04377	1.37667	0.818182	1.13136	0.911111	2.09444	1.36733	1.07823	1.03642	1.18309
PPSCRRRGGPRRCSRRRGSC	2.31343	1.09308	1.03882	1.00199	1.22761	0.914096	1.22286	0.979167	1.07234	1.05339	0.545326	0.974274	0.744186	1.02205	1.17542	0.878543	1.11812	1.19697	1.1802	1.01508	1.01359	1.45574	1.23798	2.05738	0.98048	1.08105	1.64604	0.587525	1.11096	1.29968	1.06001	1.08773	1.03085	0.805928	0.966667	0.886912	1.11538	1.2285	0.791592	0.996633	0.966667	1.82424	0.968801	0.933333	1.28856	0.90704	0.932686	2.47682	1.07116
LGSTGMTCGAQRLRSLRGSC	1.00829	1.19136	1.80009	0.992032	1.00248	0.709453	0.844286	1.23333	1.02979	1.04312	0.824363	0.811618	0.979192	0.949535	0.860258	0.946019	1.08252	1.01515	0.978218	0.582915	0.973088	0.97377	1.00869	0.613115	1.42342	0.993766	0.987624	0.764588	1.06901	0.938486	0.943553	0.824116	0.922879	0.695836	0.666667	0.991301	1.4332	0.982801	0.812165	1.0404	0.666667	0.840404	0.781609	1.17778	1.45715	0.792419	0.841722	0.678808	1.44204
RSGTPTLACGPGEPPSCGSC	1.00663	0.701415	0.982597	0.830677	0.969204	1.01559	1.26	0.838889	0.848227	0.833676	0.871105	1.3444	1.20196	0.99657	0.913776	0.930499	0.964401	0.972222	0.8	1.0201	1.02052	2.14098	1.69427	1.12459	0.758258	1.00499	1.25248	1.00201	0.972936	1.09148	0.83779	0.824948	0.898458	1.07481	0.936667	0.954527	0.601215	1.20639	0.945438	0.676768	0.936667	1.48081	1.14286	0.833333	1.04302	0.815884	1.15706	1.01325	0.876206
PPSARGRSRAAAAAAAAGSC	1.16584	0.902457	0.988844	1.16932	1.19929	1.09983	1.02	0.931944	1.15745	1.03901	0.730878	0.959336	0.724602	1.21313	0.996036	1.09042	0.956311	0.760101	1.1901	1.05025	1.22462	0.980328	0.913723	1.29672	1.29204	1.0187	0.980198	0.613682	1.18674	0.731861	1.08021	1.01206	1.02828	0.354975	0.95	1.22974	1.02024	0.995086	0.926655	0.693603	0.95	0.99596	0.835796	0.888889	1.19063	1.30505	0.616131	1.00662	1.46664
GGAAPARPGGFATAPWGGSC	1.01493	1.30702	0.804998	1	1.5469	0.98806	0.974286	0.965278	1.13191	1.19918	1.02408	0.811618	16.0073	1.18569	0.983152	0.937247	1.26861	0.997475	1.00396	1.32161	0.961364	0.993443	1.24146	0.836066	1	1.16833	0.972772	1.21932	1.04195	1.21767	0.955437	0.832432	1.02057	0.776288	1.32667	1.03361	1.11134	1.23342	1.05903	1.03367	1.32667	1.00202	1.13465	0.988889	0.89192	1.06949	1.46392	0.966887	0.829955
GGGGSRRFPASPRAAPGGSC	1.00995	0.854803	1.13253	0.786853	1.1377	0.802985	1.13429	0.968056	0.97305	1.04107	0.988669	0.826556	0.986536	0.988731	1.00793	0.877193	1.1343	1.03788	1.18614	1.05528	1.02638	0.947541	1.10481	0.998361	1.11787	1.00249	0.960396	0.983903	1.07578	1.26498	1.07665	0.821622	1.45244	1.31898	1.34667	1.05575	1.26113	1.26536	0.986583	1.05724	1.34667	0.99798	1.1757	1	1.01294	0.898917	1.3584	1.30464	1.16863
PAIGLVCWKWLIRGGSGGSC	1.15091	0.975925	1.70192	0.778884	0.863717	1.27197	0.977143	0.970833	1.1234	1.01437	0.968839	1.29627	1.12607	0.976972	1.09316	0.826586	1.14078	1.01768	1.00792	0.959799	0.9587	0.97377	1.13492	1.48361	0.898649	0.891521	1.0099	1.37827	1.08525	1.26341	0.951872	1.07775	0.886889	4.12279	0.96	1.02056	1.01215	1.20639	1.06887	1.01347	0.96	0.818182	1.15928	1.01111	0.96957	0.947653	1.06731	1.31788	1.12218
PLGQEALTAWEPVWSMLGSC	0.996683	1.31844	1.24498	1.00598	1.1377	2.07098	1.14571	1.13333	0.960284	1.21561	1.23654	1.00415	1.16524	1.09554	1.34291	1.14035	1.11165	1.02778	1.17822	0.939698	0.941647	1.2623	1.49855	0.980328	1.02928	1.13466	0.99505	1.23541	1.20704	2.60883	1.16934	0.982952	1.02314	1.97953	1.3	0.979834	1.21053	1.20639	1.30233	1.36364	1.3	1.19192	1.22167	1.08889	1.04652	1.45487	1.34748	1.2649	0.847635
TERGLFGLEIPIILKELGSC	0.835821	1.10251	1.34761	1.00598	1.0046	1.89917	1.02	1.37083	1.2695	1.02053	1.36119	0.826556	1.94859	1.43851	0.886026	1.35628	1.27184	1.00505	1.18614	0.944724	1.13136	1.02295	0.803706	0.931148	1.3491	0.716958	1.02723	1.38632	0.966171	0.919558	1.08497	1.50936	1.01542	2.40226	0.986667	1.28549	1.15992	1.21622	0.919499	1.03367	0.986667	1.01212	1.27422	1.14444	1.49773	1.66516	0.846574	1.00331	1.21193
GRALSGVTAAAGAGGRHGSC	0.864013	1.03251	0.890674	0.790837	0.906195	0.803648	1.05143	0.984722	1.01277	0.821355	0.991501	1.00249	1.93146	2.35767	0.999009	0.931849	0.776699	1.03535	0.79802	0.557789	0.898481	0.960656	1.0469	0.819672	1.06907	0.745636	0.965347	1.0161	0.955345	0.823344	0.822341	0.819958	0.92545	0.908963	1.02667	0.93792	0.813765	0.995086	1.16547	0.670034	1.02667	0.810101	0.981938	0.866667	0.838055	0.899819	1.08672	1.01656	0.98753
VVGEQGPPVLQQPLPEPGSC	0.817579	1.11144	1.30388	1.13745	0.979115	1.16484	0.988571	0.975	1.34326	0.811088	0.971671	0.964315	2.16646	1.13572	0.993062	1.02969	1.01618	1.01768	0.990099	1.05025	1.32214	2.54426	0.878981	0.967213	0.984234	0.780549	1.22772	1.04225	0.960758	0.932177	1.18717	1.09938	1.05398	2.03881	0.993333	1.17517	1.00607	0.995086	0.922182	1.01347	0.993333	0.806061	1.12808	0.888889	1.18013	1.0009	0.853851	0.652318	1.08655
LQRRQPEPVCGAGQPVAGSC	0.824212	2.07446	0.978135	0.966135	0.913274	0.927032	0.815714	0.9625	3.13475	3.82546	0.845609	0.836515	28.1077	0.99951	0.899901	0.799595	0.84466	0.757576	0.788119	0.59799	2.17479	2.63934	0.68674	1.29344	0.665916	1.09975	0.75495	1.19718	1.18133	0.919558	0.943553	10.5647	0.742931	1.10162	1.37333	0.917359	1.23684	1.00983	0.990161	0.993266	1.37333	0.781818	0.985222	1.87778	0.943687	1.16426	1.0661	0.990066	0.6385
GGSRGPSPQPHGAGEDAGSC	1.14262	1.00025	1.05756	0.796813	1.05558	1.11575	0.857143	0.966667	0.856738	1.17864	1.14164	1.00249	1.23378	0.986771	0.992071	0.869771	0.817152	0.767677	1.13663	0.517588	0.907008	1.51148	0.833816	1	0.891141	1.00374	1.01485	0.60161	0.88498	0.758675	1.07071	1.07942	0.894602	0.706422	0.946667	0.90945	0.993927	1.02703	1.11002	0.993266	0.946667	1.0101	0.981938	0.911111	0.963274	1.14711	1.1037	1.28477	0.754933
PQQARSPGAQPGQSAPGGSC	0.820896	0.858277	0.796966	1.00398	0.944425	0.918408	0.722857	0.836111	0.998582	0.845996	0.824363	0.854772	1.19217	0.8878	1.30525	0.738192	0.776699	0.984848	0.815842	0.532663	0.799893	0.970492	0.714534	0.640984	0.603604	0.856608	0.990099	0.792757	0.814614	0.758675	0.822341	1.01289	0.781491	1.07904	0.97	0.726769	0.827935	0.990172	0.987478	0.69697	0.97	1.0202	1	0.811111	0.708639	1.00632	0.844148	0.645695	0.703439
FLCSWELFSSWSSLLGFGSC	1.15755	1.09804	1.25212	0.782869	0.967788	1.7539	1.11429	1.25	0.982979	0.815195	1.53116	1.06224	0.996328	1.08476	0.971259	1.20108	1.37379	1.00758	1.18812	1.01005	1.08233	1.32459	1.20324	3.18525	1.40916	1.25187	0.74505	0.583501	1.05413	1.55047	1.08378	1.08524	0.996144	4.28793	1.25	1.15737	1.42308	0.990172	4.84794	0.656566	1.25	1.00404	1.01806	1.05556	1.78594	1.55325	1.10127	1.31788	1.38012
RVRGWRGCRPVPGLPSWGSC	1.18076	0.989824	0.905846	1.2251	1.07327	1.20663	1.01857	1.31111	1.1305	0.835729	1.15297	1.7527	0.893513	1.16414	1.18335	0.995277	1.10518	0.997475	1.2	0.98995	0.91287	1	1.20903	1.11475	1.34159	1.23067	1.21287	0.39839	1.31394	1.96688	1.07784	0.991268	1.10797	0.619619	0.99	0.95176	1.03036	0.992629	1.0644	0.956229	0.99	1.02828	0.896552	1.02222	1.06331	0.975632	0.961795	1.00993	0.92333
PPPVRGWLPDQGHAEVRGSC	1.00829	0.899479	0.992414	1.86454	1.07186	1.1592	1.15429	0.844444	0.964539	0.831622	1.21955	3.48548	1.13586	0.965213	1.09812	1.12955	1.23786	0.974747	0.966337	0.974874	1.1223	0.914754	0.701795	0.804918	1.03078	0.877805	1.04208	1.22535	0.952639	1.07413	1.21331	0.893971	0.985861	0.918137	0.96	1.02096	1.00202	1.22604	1.08945	0.976431	0.96	1.56364	1.15764	1.13333	1.04512	1.09386	1.56095	1.00331	0.924204
FCVPGNYFLPGAHCWGSGSC	1.00332	0.737156	1.08255	1.10956	0.966372	1.64677	0.785714	1.37222	1.13901	1.03491	1.09065	2.77842	1.00612	1.08672	1.15758	1.07085	0.812298	0.765152	0.823762	0.984925	1.01199	1.61967	0.802548	1.23607	1	1.46135	1.25	1.39638	1.22192	1.3265	1.17885	0.922245	1.02442	23.1059	1.30333	0.869118	1.18016	1.20393	1.4034	1.0404	1.30333	1.3697	1.30706	1.1	0.905212	1.15884	1.11825	0.970199	0.752042
MRPQRKGQSQQRSCIQGSC	0.996683	1.01713	1.04953	1.17928	0.76531	0.7801	2.75571	0.827778	1.1305	0.823409	0.859773	1.85394	0.991432	0.975992	0.909812	0.74224	1.33657	1.15404	1.00594	0.984925	3.14149	1.27213	11.8645	0.988525	1.31156	0.870324	1.19059	1.01811	6.29093	1.40063	0.835413	0.725988	0.883033	1.27311	0.976667	0.903915	0.797571	0.970516	0.822898	1.02694	0.976667	0.820202	0.79803	0.888889	2.11542	0.90343	0.992116	0.950331	0.894424
PAPALAPAPSPAPAPPPGSC	1.57048	1.30057	1.16555	1.17729	1.41239	1.12869	1.49286	1.09167	1.01277	2.6694	1.3966	1.02075	1.11628	1.20039	1.27849	1.35155	1.15696	1.19949	1.18416	0.939698	1.13243	0.993443	0.942675	1.02131	1.0458	0.870324	1.19554	0.985915	1.06089	0.98265	1.15627	1.41455	0.912596	0.354975	0.966667	1.10123	0.801619	0.987715	0.980322	1.02694	0.966667	0.99596	1.21675	0.977778	1.09829	1.26534	1.55731	0.933775	1.70636
FRKKKWNTGVPLTRCPRGSC	1.13101	0.941673	0.948684	1.53586	0.989027	0.749585	1.11857	1.11667	1.20142	1.09035	2.73229	2.89461	1.00857	0.88486	1.00198	0.812416	1.42071	1.4798	0.774257	1.39698	0.765254	0.990164	1.32368	1.14426	1.03754	0.968828	1.22772	1.2173	1.17456	1.04732	0.912656	0.919751	1.01799	1.1355	1.02667	0.921708	1.00607	1.43243	0.804114	0.656566	1.02667	1.4202	1.18227	1.95556	0.766702	0.798736	1.10734	1.56954	0.949212
GGRRAREARPGLRLRGGGSC	0.824212	1.15066	0.885319	0.802789	0.998938	0.816584	1.24286	1.19167	0.984397	0.827515	1.26912	0.964315	0.964504	0.975992	1.00793	1.07355	1.10518	1.19697	1.12079	1.05025	0.950173	1.00656	1.0828	1.02295	1.19219	1.00249	1.00248	1.20523	1.07442	1.22871	1.0719	0.98711	0.886889	1.07057	1.31333	1.04152	1.2247	1.23342	0.982111	1.04377	1.31333	1.00606	1.45813	1.05556	1.071	0.90704	1.2262	0.986755	1.25697
PPRRRGPQGQPRHIPAPGSC	3.40464	0.908414	1.29317	1.54183	0.940177	1.14229	0.95	0.998611	0.997163	1.18275	0.988669	0.985892	0.984088	1.07496	0.990089	0.87247	0.940129	1.43182	0.794059	0.904523	0.925127	0.977049	1.10481	0.898361	0.737237	0.865337	8.95545	1.03823	1.08254	0.995268	1.34165	1.12599	1.00514	1.3705	0.98	0.962831	1.45547	1.00737	0.986583	1.59933	0.98	1.14141	1.01806	1.03333	1.27387	0.91426	1.11583	4.57616	1.06685
SPHPDPRFQPGLSTPPSGSC	1.00663	0.914867	1.00134	1.15538	0.791504	0.819237	0.7	0.8375	2.25816	0.843943	0.728045	0.834855	1.388	0.864282	1.84143	0.811066	20.1796	0.969697	0.982178	0.904523	0.751932	1.00656	0.816445	0.998361	0.899399	1.12718	0.695545	0.943662	1.0839	0.914826	1.06952	4.02412	0.755784	0.920254	1.37333	0.838671	1.22267	0.963145	0.995528	1.00337	1.37333	1.2	0.978654	0.777778	0.864638	1.0009	0.847787	0.960265	0.959295
FFSPVASRGWVDTLKTPGSC	1.11277	1.0891	0.893351	0.976096	1.00035	1.09818	1.23857	1.68056	1.01986	1.04517	0.981586	1.13029	1.22399	0.99461	1.08226	0.870445	0.936893	0.782828	0.79802	0.964824	0.856382	0.993443	0.909091	0.827869	0.762763	0.733167	1.23267	1.00201	0.960758	0.878549	6.26381	0.746778	1.0347	2.51023	1.31333	0.786477	0.775304	0.712531	1.07692	1.03704	1.31333	1.01818	1.03941	1.01111	0.776495	1.08123	1.34384	1.23841	0.860274
IQVTSGSLQIRFSNLRIGSC	1.28027	1.18541	1.00937	1.2012	1.14478	1.11078	1.15143	1.57917	1.16028	1.18891	1.16714	1.46888	1.11873	1.40813	1.33796	1.1336	1.11974	1.2298	1.56634	1.39698	1.38129	1.92787	1.28199	1.44098	2.27703	1.70075	1.19059	0.792757	1.04465	1.25394	1.89067	1.31809	1.34319	0.748765	1.64	1.10795	1.55466	1.22113	1.5814	1.18519	1.64	1.35758	1.31363	1.15556	1.51731	1.24007	1.42874	1.2947	1.14073
ALPRPRPGRPKSTRSSRGSC	0.799337	1.24597	0.98349	1.15538	1.4308	0.991045	1.07	0.961111	0.987234	1.22587	0.859773	1.02739	0.719706	1.09554	1.09118	1.0135	0.951456	0.982323	1.18416	1.05025	1.17986	0.95082	1.03069	1.30328	1.44595	1.10224	1.24752	0.60161	0.818674	0.944795	0.917409	1.00956	1.06427	0.431193	0.95	1.27995	2.96356	0.95086	3.22987	0.659933	0.95	1.00808	0.965517	1.01111	0.973767	1.79693	1.1134	0.970199	1.36211
SGIHPPRGPLLSRLCESGSC	0.976783	0.986349	1.07631	1.18924	1.28708	1.39867	0.971429	1	1.00567	1.19507	0.71813	0.982573	0.756426	1.11612	1.08622	1.13563	0.838188	0.75	1.36634	0.527638	1.27951	0.954098	0.821077	1.11148	2.16141	1.12594	1.19554	0.583501	0.828146	0.891167	0.949495	1.16507	0.930591	0.283698	1.33	1.05259	1.04251	1.02948	1.04562	0.986532	1.33	0.836364	0.986864	0.988889	1.11438	0.916065	0.855064	0.986755	1.15754
ARRRPCRPGEACWARVAGSC	1.01327	1.08563	1.38242	1.19124	1.33381	1.63184	1.01714	0.988889	0.97305	0.983573	0.988669	1.00249	0.717258	1.07398	1.0892	0.941296	1.16828	1.2298	1.4	1.03015	1.02212	1.01967	1.12449	0.996721	1.43093	1.09975	0.985149	0.808853	1.0406	1.74763	0.961378	1.15426	1.04499	0.55187	1.35667	0.995255	0.987854	1.18919	1.32111	1.02357	1.35667	1.20202	1.00328	1.01111	1.11997	1.00271	1.10006	1.01987	1.21233
PWRGGNRGRNPDKISRSGSC	1.15257	0.838421	1.06381	0.814741	0.846726	0.841459	0.838571	1.22917	1.02695	0.804928	0.851275	0.630705	0.966952	1.01715	0.986125	0.854926	0.953074	1.01515	0.990099	0.994975	0.884626	1.01639	1.09207	1.10328	1.11712	0.995012	0.972772	1.01006	1.0839	0.916404	0.95306	1.09688	1.01542	0.873677	0.963333	0.964808	1.23684	1.00246	0.90966	0.626263	0.963333	1.00606	1.02627	1	0.994753	0.98917	0.720437	0.996689	1.34516
KNTEHRLTMDSALSLTKGSC	0.829187	1.13676	1.04239	0.551793	0.913274	1.03648	0.997143	0.829167	0.831206	1.01232	1.27054	0.858091	0.979192	1.15924	0.888999	0.864372	0.788026	1.05051	0.982178	1.02513	0.908606	0.963934	0.920672	0.983607	1.13288	0.874065	0.858911	1.20523	0.828146	1.03943	1.05882	0.89896	1.00514	1.40155	0.97	0.866746	0.993927	0.965602	1.05635	1.03367	0.97	0.820202	0.981938	0.877778	1.0766	1.00361	1.18011	1.29801	0.97516
GTRGDSWWRRTPCPGGRGSC	1.46932	0.987838	1.00312	0.715139	0.990442	1.63715	0.972857	0.956944	0.958865	0.813142	1.13739	1.4971	1.00122	0.89368	1.81764	0.980432	1.0534	1.06566	0.790099	1.11055	0.902744	5.19016	0.789809	0.82459	1.0488	1.00249	1.25743	1.0161	1.03518	1.24921	2.30541	0.734304	1.17481	1	0.976667	0.793199	0.803644	1.21867	4.6941	0.717172	0.976667	1.19394	1.12315	1.07778	0.699545	1.36733	1.09036	0.97351	0.727707
PSWTHPSASEPWGQPPTGSC	1.30017	1.08613	0.96921	1.16932	0.932389	1.23085	1.88	0.929167	1.26099	1.0308	1.23371	1.14689	2.38678	1.06908	4.889	0.805668	1.12945	1.0101	0.952475	0.984925	0.899014	1.24918	0.821077	1.43279	0.753754	0.962594	1.72277	1.18712	0.963464	1.03785	1.05645	1.40125	1.12853	1.20677	1.29667	0.833136	1.00202	1.18182	1.6288	1.03704	1.29667	0.981818	1.16585	1.02222	0.807975	1.39711	1.0661	1.58609	0.824174
PRPPAGAARPTCRTGQEGSC	0.834163	0.906428	0.902276	0.772908	0.718584	0.833499	0.841429	0.993056	0.855319	0.815195	0.709632	0.813278	0.9694	0.856443	0.776016	0.619433	0.944984	1.00253	0.99604	1.01508	0.795097	1.50492	0.834974	0.990164	0.822823	1.01746	1.01238	0.985915	1.4912	0.753943	0.951872	1.0736	0.903599	0.829217	0.99	0.829577	0.799595	0.997543	0.912343	0.626263	0.99	1.0202	0.99179	0.822222	0.791885	0.805957	1.00061	0.940397	0.973413
PGAGRHVLLPSRAAAPPGSC	0.804312	0.690494	0.903168	1.18526	1.39823	1.16219	1.11857	0.829167	1.15319	0.821355	1.10907	1.15187	1.01836	0.985791	1.09713	2.25709	1.1165	1.2702	0.988119	1.03518	1.10525	0.97377	0.907933	0.816393	1.00901	1.0212	0.99505	0.937626	0.958051	1.36909	0.822341	1.08857	1.02442	0.985886	1.36333	1.27165	0.979757	0.963145	1.17442	1.04714	1.36333	0.820202	1.01806	1.11111	0.902413	0.986462	1.47483	0.956954	0.912776
PSTTRATMTQTSSPPPGGSC	1.00663	0.902457	0.898706	1.33068	0.701593	0.708789	0.74	0.680556	1.35461	0.829569	0.719547	0.660581	1.56916	0.985791	0.792864	0.678138	0.632686	0.878788	1.05347	0.572864	0.708233	1.29508	0.68674	0.836066	0.605105	0.642145	0.712871	1.02012	0.948579	0.790221	0.970885	1.0104	0.796915	0.9012	0.976667	0.771847	0.817814	0.953317	7.52147	0.636364	0.976667	0.969697	0.809524	0.833333	0.628891	7.22383	0.976349	0.649007	0.80199
RGTRFTRTAGRRGSSALGSC	7.22554	1.03996	1.16734	0.996016	0.850973	0.840464	1.26571	1.39028	0.879433	1.0308	0.995751	0.856432	0.984088	1.17785	0.996036	1.07692	1.1343	1.01515	1.18812	1.04523	1.13776	0.957377	1.03532	1.23607	1.27027	1.14214	0.970297	0.810865	1.07713	1.0205	1.14201	0.987942	1.14653	0.776288	0.983333	1.20047	1.20445	0.997543	0.99195	1.06397	0.983333	1.04848	0.821018	1.05556	1.51452	0.898917	0.984839	4.4702	1.60869
KEKEKLAQLRRNQNLKEGSC	1.02156	1.30702	1.23427	0.758964	0.775929	1.21459	0.734286	0.986111	0.841135	0.815195	0.74221	0.980913	0.937576	1.06614	0.890981	0.65722	0.859223	0.959596	3.3703	1.04523	0.844125	1.01967	0.822235	1.46557	0.732733	1.00249	1.90594	0.591549	1.0839	0.774448	0.961378	1.16258	0.876607	0.580099	0.97	0.907078	0.795547	0.958231	0.900716	0.636364	0.97	1.75354	1.12808	0.888889	1.6859	1.26173	0.862341	1.63245	0.830628
LPLARAPEPLQPPAQAPGSC	1.01493	0.977414	0.960286	1.12948	0.910442	0.956551	0.86	1.60139	0.992908	1.31828	0.936261	1.12697	0.998776	1.25821	0.987116	0.953441	0.825243	1.21465	0.813861	0.547739	0.905409	0.970492	1.01216	0.822951	0.62988	0.740648	1.2599	1.01207	1.03924	0.766562	0.83066	1.00624	0.922879	1.12562	1.05333	0.902728	1.40891	1.02703	0.9678	1.10438	1.05333	0.777778	0.975369	1.08889	0.786289	1.01625	1.09885	1.00331	0.776243
GWLRSNRKLEIQRCLTCGSC	1.00829	0.700422	1.09415	0.996016	0.915398	0.960199	0.977143	0.970833	0.968794	0.821355	0.84136	1.96017	0.976744	1.06614	0.985134	1.02362	0.822006	0.747475	0.986139	0.969849	0.977884	0.957377	0.706427	0.972131	1.26126	0.995012	1.24257	0.98994	1.20839	0.916404	0.964944	0.82578	1.07712	3.52505	1.00333	0.885726	0.979757	1.24079	0.930233	0.989899	1.00333	0.991919	1.29228	1.08889	0.844351	0.912455	1.07823	0.996689	0.906524
LDPQGPLAAAALGVDPPGSC	0.834163	0.795235	1.08344	3.9502	0.999646	1.23018	1.15429	0.841667	0.853901	1.05133	1.21671	2.16598	1.01591	0.794708	0.999009	1.139	0.980583	0.760101	0.990099	1.01005	0.840394	1.59016	0.68674	0.834426	0.885886	1.01122	0.965347	1.21529	0.941813	0.867508	0.823529	0.918087	1.01928	1.54834	0.98	0.948201	0.809717	0.985258	1.01699	0.673401	0.98	0.791919	0.977011	0.9	0.898216	0.981047	1.07459	0.990066	0.870626
PPSPPIPSTRSPTSPSPGSC	0.844113	0.801191	0.869255	0.984064	0.931681	0.848756	0.701429	0.834722	0.843972	0.829569	0.987252	0.647303	1.02326	0.984811	0.897919	0.744265	0.831715	0.94697	0.813861	1.39196	0.741807	1.00656	0.781702	0.983607	0.754505	0.859102	0.977723	0.768612	1.38972	0.766562	0.954248	0.915593	0.754499	0.910374	1.03333	0.88533	1.03846	0.985258	0.796959	0.653199	1.03333	0.818182	0.978654	0.866667	0.714236	0.902527	0.853851	0.655629	0.899802
NQRRAPAGSLPSGGTTPGSC	1.00166	0.804666	0.812137	0.784861	0.927434	0.695191	0.7	0.698611	0.980142	0.835729	1.55099	0.677178	0.979192	1.54434	0.88107	0.675439	0.804207	0.785354	0.782178	0.964824	0.703437	1.01639	0.985524	0.811475	0.613363	0.756858	0.752475	0.995976	0.806495	0.776025	0.847296	0.833264	0.791774	1.93931	1.01667	0.79913	1.03036	1.29238	0.904293	1.01684	1.01667	0.991919	0.799672	0.922222	0.715635	1.07671	0.879321	0.990066	0.768579
HRAGDPLTLRAVWEGAGGSC	0.839138	0.939687	0.984382	0.780876	0.973451	1.36882	1.01429	0.843056	1.18298	1.00411	1.12465	0.826556	1.17993	1.21411	1.00297	0.946019	0.969256	1.01263	0.994059	0.98995	0.848921	0.97377	0.808338	0.865574	0.952703	0.743142	0.990099	1.02012	0.824087	1.06467	0.978015	1.08773	0.898458	1.15808	2.26667	1.55318	1.01215	1.2285	1.28712	1.03367	2.26667	0.812121	0.986864	1.03333	0.800979	1.36552	0.898727	0.986755	0.783436
PHGARAGQGAGAGAGARGSC	1.00166	1.10846	0.808568	0.814741	1.35575	0.859038	1.15286	0.844444	1.00567	0.819302	1.11331	0.813278	0.935129	1.18667	0.990089	1.09987	1.12136	1.0101	1.00792	1.05025	0.968292	0.980328	1.14186	0.97541	0.966216	1.09227	1.22772	0.981891	0.951286	1.22871	1.05051	0.82079	0.919023	0.895554	1.36333	1.1985	1.04858	0.938575	1.00268	1.04377	1.36333	0.812121	0.985222	1.03333	0.996852	1.00993	1.20679	0.996689	0.838963
PWGGAAPGKPRATSMRRGSC	0.998342	0.946637	0.909415	0.988048	0.777345	0.740299	0.951429	0.847222	1.22411	0.827515	0.712465	0.79668	0.984088	0.797648	0.904856	0.803644	0.880259	0.954545	0.99802	1.0201	0.969358	0.986885	0.961204	2.69672	1.18694	1.11596	1.00495	0.820926	1.0433	1.0694	0.956625	0.997089	1.13496	0.629499	0.973333	0.941083	0.823887	0.943489	0.890877	0.6633	0.973333	0.820202	1.11658	0.944444	4.26793	0.913357	0.966646	0.97351	1.17367
ALGGDVPAAGVGRRPGRGSC	0.81592	0.793745	1.09148	0.88247	1.06832	0.909121	1.11714	0.943056	0.876596	0.792608	0.997167	2.32531	0.986536	0.706516	0.877106	1.08097	0.983819	0.95202	0.99802	0.537688	1.23155	0.963934	0.795599	0.834426	1.03228	0.875312	0.960396	1.24346	0.936401	0.747634	0.970885	0.674428	0.913882	0.838391	0.953333	1.2072	0.59919	1.00246	0.813953	0.993266	0.953333	0.814141	0.996716	0.788889	1.06821	0.808664	1.31231	1.23179	1.05435
TSRILNLQVLKKILRSFGSC	0.802653	1.586	0.896921	0.796813	1.07327	0.91476	1.29429	1.31111	0.977305	0.815195	1.01416	1.26639	0.986536	1.10338	0.999009	1.35493	1.05825	1.19192	1.17822	0.974874	1.12816	0.980328	1.04459	1.15738	1.36336	1.09975	2.69307	0.595573	0.803789	0.790221	1.05882	0.995426	1.02956	0.680311	0.966667	1.39858	0.991903	0.958231	0.976744	0.643098	0.966667	1.0202	0.981938	1.04444	1.65652	0.799639	1.10491	1.00662	1.99328
PSGDLGGTRCPPKVKSGSC	1.01327	0.90345	1.32084	0.976096	0.783009	0.74063	0.711429	0.854167	0.838298	0.831622	0.719547	1.02407	1.01102	0.679079	0.775025	0.738192	0.773463	0.989899	1.01188	1.0402	0.693845	1.00984	0.943833	1.13934	0.756757	1.13217	0.992574	1.01006	0.945873	0.76183	0.956625	0.989605	0.911311	3.34933	1.33	0.753658	1.04453	0.990172	0.904293	1.00337	1.33	1.04444	1.00328	0.977778	0.696048	0.912455	0.966646	0.996689	0.87829
KLRTSQSWKAGKSWKIMGSC	1.12438	0.950112	1.24944	0.788845	0.995398	1.07197	1.07429	1.03056	1.00284	0.802875	1.10198	0.967635	0.984088	1.45713	0.892963	0.942645	1.11812	0.765152	1.37822	1.01508	1.12177	0.990164	1.0828	0.990164	1.20721	3.70324	26.7649	0.404427	1.06766	1.37855	2.03684	0.912266	1.27763	0.326041	0.98	1.18229	1.01822	0.687961	1.00179	0.666667	0.98	0.808081	1	0.988889	1.47534	0.811372	0.834445	1.35762	1.28036
CGPTSWSGCRAGRRRRRGSC	1.19569	1.47381	1.2432	1.06574	1.0492	1.0524	1.22857	1.03194	1.00993	1.19507	0.856941	1.00249	1.14321	0.990691	1.09613	0.945344	1.29773	1.64646	1	1.39196	0.789768	1.29836	1.70353	1.24262	1.11111	1.55611	1.23762	1.00402	1.15562	2.54259	1.28461	0.760083	1.10154	1.46083	1.32667	0.945433	1.23077	1.27518	1.13596	1.32323	1.32667	1.36162	1.12151	1.92222	1.02553	1.26715	1.28927	1.86424	0.879903
GAGRSCPLEASGKKVWTGSC	0.968491	0.796724	0.706827	0.802789	1.04283	0.767164	0.748571	0.733333	0.944681	0.815195	0.723796	0.813278	0.95716	0.692798	0.783944	0.879217	0.81068	1.0101	0.774257	1.03518	0.701839	0.983607	0.903301	0.816393	0.81982	0.997506	1.0198	0.750503	0.813261	0.763407	1.01129	0.920582	0.781491	0.988003	1.30667	0.751681	0.815789	0.955774	1.0653	1.02694	1.30667	1.02222	0.957307	0.933333	0.69255	1.09116	0.832019	0.990066	0.775234
PPRTPCRAALHSGRTGLGSC	1.0199	0.82204	0.913878	1.13745	0.91469	1.02819	0.984286	0.915278	1.00284	0.835729	0.869688	1.6249	0.949816	1.01029	0.968285	0.944669	0.951456	0.929293	0.776238	1.07035	0.903277	2.89508	0.816445	0.827869	0.88964	1.00374	1.63119	0.985915	1.09608	1.14038	0.821153	0.824116	0.897172	1.09104	0.996667	0.904705	0.827935	1.2457	1.4186	0.673401	0.996667	1.14343	0.977011	1.02222	1.12627	0.982852	1.10976	1.05298	1.0124
GPAPRAAARAGLPEAGRGSC	1.31675	1.11045	0.810353	0.784861	0.931681	0.669652	0.992857	0.705556	0.851064	0.806982	0.981586	0.813278	0.971848	0.986771	6.40139	0.79892	1.13592	1.01515	0.809901	0.542714	1.61471	1.01639	0.926462	0.811475	0.792793	0.992519	0.987624	0.995976	0.813261	0.772871	0.843731	0.743451	0.892031	0.838391	1.37	1.00435	1.02632	0.953317	0.898927	0.680135	1.37	0.818182	0.791461	0.955556	0.766002	0.895307	0.903578	0.735099	0.738866
SPAGPRPRGAAPGVCGRGSC	1.00829	0.8965	0.887996	0.982072	0.99115	0.897844	0.86	1.13889	0.967376	0.845996	1.11898	0.944398	0.832313	0.983831	0.985134	0.878543	0.809061	0.777778	1.1802	1	0.908074	0.97377	0.914881	1.11803	1.1539	1.01122	0.955446	0.60161	0.975643	1.07098	0.714201	1.1343	0.952442	0.426958	0.96	0.935943	0.813765	0.977887	0.90161	0.666667	0.96	0.793939	0.827586	0.966667	1.12837	0.706679	0.720437	0.983444	1.0686
SWALGHLFTGKGFYLNEGSC	1.00829	1.00223	1.29942	0.798805	1.13062	2.23118	0.99	1.24444	1.27092	0.804928	1.84844	2.66224	1.74541	1.18079	1.20119	1.47233	1.95955	1.0101	0.958416	0.939698	1.27738	0.986885	0.944991	0.663934	0.911411	1.00249	0.965347	1.04829	0.879567	0.925868	1.53654	0.656965	0.982005	1.3945	1.28667	1.19929	0.989879	1.23587	1.11002	0.976431	1.28667	1.05657	1.32841	1.1	1.28157	1.15072	1.21771	1.00662	1.02652
PHRPAGARPPGPRGRARGSC	0.830846	1.13328	0.992414	0.968127	1.21204	1.05373	1.12429	1.12222	0.860993	0.889117	1.13173	1.00415	0.964504	1.13474	1	1.06343	1.23301	1.4899	0.994059	1.01508	0.911271	0.983607	1.31558	1.03443	1.30631	1.01496	0.94802	1.01408	1.07172	1.57413	0.800951	0.989605	0.910026	1.05081	0.966667	1.18743	1.02024	1.16953	0.981216	1.05387	0.966667	0.840404	1.16092	1.03333	0.899615	0.893502	1.22984	1.00331	1.24876
RGGAWAGRARRGRGSLPGSC	6.34328	0.945644	1.16644	0.994024	1.0046	0.854395	1.08429	1.25972	1.14043	0.989733	0.985836	0.882988	0.974296	0.989711	0.953419	0.993927	1.10841	0.888889	0.978218	0.984925	0.902744	0.662295	1.05732	1.25082	1.08859	0.775561	1.2401	1.01207	1.0636	1.03312	0.964944	1.06944	1.009	1.0621	1.00667	1.12772	1.21862	0.948403	0.946333	1.06734	1.00667	0.987879	0.967159	0.966667	1.15635	0.798736	0.856277	3.46026	1.65541
AATRRGKTSRSKMAEDQGSC	1.13433	1.30901	0.951361	0.804781	1.5023	0.930348	0.99	0.981944	1.13333	0.895277	1.1034	0.829876	0.682987	1.08084	0.892963	0.81309	1.13592	1.05051	0.988119	1.06533	1.06741	0.986885	1.12218	0.836066	0.910661	1.03865	0.967822	1.00201	0.953992	0.807571	0.847296	0.884823	0.930591	0.779111	0.99	1.09134	1.22672	1.22113	0.981216	0.673401	0.99	1.00404	1.14614	0.866667	0.985659	0.909747	1.59127	1.57616	0.88676
GGTAAAVGGRTRGPPGRGSC	1.46103	3.2132	0.833556	0.776892	0.928142	0.850083	0.858571	1.12917	0.849645	1.06366	1.01558	0.776763	1.02081	0.786869	0.990089	0.906208	0.975728	1.01768	0.986139	1.0603	0.802558	0.957377	0.977417	1.01148	1.12538	0.86783	1.02475	0.961771	0.955345	0.774448	0.962567	0.925572	1.12982	1.05575	0.903333	0.920522	0.969636	0.95086	0.906082	1.0101	0.903333	1	1.0197	0.966667	0.980763	1.00722	0.989691	2.13245	0.975429
PRCPPGRVRAELPAAGSGSC	2.52239	1.27079	0.695225	1.62948	0.713628	0.73864	0.857143	1.14306	0.692199	0.821355	0.732295	0.980913	0.709914	0.907398	1.92864	1.0641	0.846278	0.979798	0.992079	1.01508	23.2816	0.97377	0.808338	1.02623	0.850601	1.26559	1.2302	1.46479	1.08254	0.888013	0.944742	0.912266	0.903599	0.54693	0.986667	0.754844	1.01417	0.963145	1.00089	1.02694	0.986667	1.43434	0.829228	0.877778	1.11158	1.12545	0.865979	0.983444	0.686162
GGPRRQWAAAPGAPQAGGSC	0.81592	1.02904	1.35297	1.18127	1.27646	0.834494	0.968571	1.13194	1.00709	1.03696	1.22805	0.989212	0.971848	1.0877	1.49653	1.07085	2.97573	1.17929	1.0297	0.979899	1.07061	0.963934	0.939201	1.17869	0.961712	0.991272	1.0297	0.778672	0.972936	0.951104	0.939988	0.994595	1.01157	0.710656	0.956667	1.08027	1.02632	0.992629	0.981216	1.0101	0.956667	0.99798	1.75534	0.911111	0.757608	0.99278	1.2262	1.57947	1.06524
GGGRSPRIWGDASAAGAGSC	0.814262	1.22115	0.994199	0.788845	1.36779	1.14196	0.881429	0.940278	1.11773	1.00616	1.08215	0.819917	0.976744	1.19843	1.09613	1.49393	2.8657	2.47727	1.1703	1	6.10605	1.30492	0.802548	0.82623	1.02628	1.93017	0.972772	5.89336	0.937754	1.25552	1.08021	0.934719	0.910026	0.974594	1.35	1.09569	1.02834	1.23096	1.20125	0.993266	1.35	0.963636	1.1445	1.04444	1.22141	1.07491	1.43481	0.956954	0.866257
PAVPRGVSAPSCPPRAPGSC	0.810945	1.06974	0.891566	1.08566	1.30195	1.00133	0.868571	0.680556	1.12908	0.829569	1.7932	0.980913	0.9694	0.929936	1.08028	1.08367	0.972492	1.14141	0.99802	1.0402	0.957101	0.990164	0.469021	0.832787	1.02778	0.998753	0.975248	1.40644	5.47632	1.89748	0.835413	0.908108	1.02828	1.13197	1.06333	1.17161	0.809717	2.32678	1.35957	0.69697	1.06333	0.806061	2.6798	0.855556	0.837356	0.990072	1.57914	1.36755	0.641525
PAARAPFPGRRNCGGRCGSC	1.1194	1.12931	0.813922	1.4761	0.935221	1.00896	1.56429	0.847222	0.95461	0.827515	0.708215	1.13029	0.736842	0.914258	1	0.930499	1.11165	0.979798	1.05545	0.98995	0.836664	1.33443	1.08628	1.1	0.900901	1.09601	1.00495	0.794769	1.17456	1.2571	0.831848	0.913098	1.009	0.768525	0.94	0.837485	0.987854	1.16462	1.0814	0.659933	0.94	1.16162	0.962233	1.02222	0.919902	1.01173	0.978775	0.933775	0.947733
PPHHPPSPATSSRTCSPGSC	0.985075	1.10002	0.900491	1.00598	1.21912	1.0942	1.10571	0.970833	1.00284	0.776181	1.15864	0.846473	0.75153	0.99951	3.72844	1.04588	0.980583	0.944444	1.17624	0.98995	1.11111	0.993443	1.00753	1.11803	1.42192	0.996259	1.0099	0.585513	0.932341	0.616719	0.975639	1.08607	1.05527	0.345801	1.58	1.15263	0.801619	0.995086	1.00268	0.646465	1.58	1.40808	0.809524	1.01111	0.987058	1.36101	0.716798	0.966887	1.12541
Mus_6-21_21m	1.6335	1.14073	1.38331	0.968127	0.921062	1.39701	0.875714	1.17361	0.978723	0.848049	1.30453	1.24149	1.29988	0.986771	0.998018	0.820513	1.06796	0.982323	1.18812	1.00503	0.96616	0.970492	1.05153	1.02787	0.822823	1.23317	1.01238	0.593561	1.28687	1.44795	1.16696	1.28067	1.00386	2.13409	1.34	0.8276	0.993927	1.21622	1.12343	1.0101	1.34	0.828283	0.825944	0.944444	2.25254	1.25632	0.994542	1.03311	0.825653
VNGAGSTCPGPQPARRRGSC	1.01824	0.989824	1.06292	1.02789	0.847434	0.769818	1.26286	1.12222	0.856738	0.800821	0.729462	1.02075	0.930233	0.987751	0.923687	0.890013	0.993528	0.979798	2.04158	1.0201	0.965095	1.32459	0.943833	1.1377	1.26051	1.24314	1.23515	0.565392	0.937754	1.42271	1.06595	0.918087	0.90874	1.63162	0.95	0.948596	0.821862	0.985258	0.892665	0.993266	0.95	1.04848	0.789819	0.955556	1.05002	0.898917	0.975136	0.970199	1.24749
HPPTPGGSRPSTSWRWGGSC	1.1791	1.20129	1.35564	0.978088	1.48956	1.16119	0.952857	1.22778	1.13333	1.02053	1.53116	0.987552	0.959608	1.09456	1.17146	1.13293	1.13107	1.24242	1.2099	1.0201	1.06688	1.25246	1.02606	0.960656	1.33408	1.05736	0.965347	0.794769	1.17185	1.12461	0.954248	0.965489	0.994859	0.430487	1.31333	1.06445	0.825911	0.97543	1.38551	1.04377	1.31333	1.27475	1.15107	0.955556	1.10458	1.10289	1.78047	1.31788	1.17764
GPMRPRAGPPTSATASSGSC	0.819237	1.03301	0.728246	0.808765	1.01593	1.34295	0.825714	0.840278	0.846809	0.798768	1.20397	0.982573	0.935129	1.09848	0.88999	1.12011	2.85599	0.997475	1.11683	0.567839	0.888889	0.970492	0.804864	1.0082	0.877628	0.988778	0.70297	0.790744	0.972936	0.630915	0.695187	0.719335	0.907455	0.553987	0.95	0.907078	0.801619	0.995086	1.07782	0.956229	0.95	0.779798	0.986864	0.888889	1.85659	1.13989	1.20679	0.986755	0.927364
SARTCPALRACPASETSGSC	0.827529	0.842889	1.00402	0.794821	0.627965	0.763184	0.715714	0.843056	1.35319	0.798768	0.684136	0.675519	1.17013	0.896619	0.786918	0.680162	0.671521	0.984848	0.990099	1.01005	0.699174	0.983607	0.917197	0.811475	0.742492	0.764339	0.987624	1.05634	0.817321	0.632492	0.941176	0.917256	0.741645	0.91108	0.996667	0.680902	1.03441	0.953317	3.39714	1.0101	0.996667	0.814141	0.816092	0.822222	0.591815	0.888087	0.987265	1.03642	0.844879
GSSPARCLAPAVPGGGVGSC	11.6998	1.00124	0.895136	0.573705	1.42088	1.26965	0.734286	0.844444	0.998582	0.809035	0.862606	1.62324	0.991432	0.876041	0.777007	0.752362	0.802589	0.974747	0.786139	0.984925	0.921929	1.00328	1.18008	0.655738	0.607357	0.971322	0.94802	0.756539	0.836265	0.632492	1.0814	0.600416	0.926735	0.762174	1.00667	0.861605	0.817814	0.97543	0.900716	0.993266	1.00667	0.828283	0.811166	0.744444	0.774397	1.04693	0.978775	0.692053	0.632718
GGRGTFPEPFSARRGTRGSC	1.13267	0.880616	1.59215	0.998008	1.4131	1.16949	1.14571	1.09861	1.00993	0.784394	0.988669	0.977593	0.75153	0.964233	0.988107	0.961538	1.07282	0.936869	1.21584	1.02513	1.12124	0.986885	0.920672	1.30656	1.4467	0.996259	0.990099	0.800805	0.818674	0.580442	0.948307	1.09854	0.965296	0.417784	1.01333	1.24555	0.791498	1.24324	0.90161	0.666667	1.01333	2.07677	0.844007	1.01111	0.944386	1.00722	0.920558	1.28808	1.18497
GGDSAGSGRGANRCGKSGSC	1.01824	0.99727	1.52075	0.996016	1.13062	0.954892	0.991429	1.10694	1.00426	1.17043	0.987252	0.990871	0.964504	0.990691	1.50743	0.896761	0.954693	1.04798	1.01386	0.994975	0.975753	0.963934	1.16503	1.01803	0.987988	0.872818	0.975248	0.790744	0.951286	0.917981	0.944742	1.01871	0.920308	0.707833	0.943333	0.998814	1.00202	1	0.986583	1.03704	0.943333	0.993939	0.978654	1.1	1.00035	1.10469	1.20194	1.31788	1.07062
PPPASQARGPRREGRSRGSC	1.28524	0.918342	0.995091	1.13745	0.847434	0.939967	1.11	1.10833	0.885106	1.01232	1.13456	0.793361	0.746634	0.8878	0.99108	0.952092	0.940129	1.03535	0.809901	0.979899	0.690647	0.97377	0.905617	0.972131	0.916667	0.997506	0.990099	0.997988	0.941813	0.891167	1.08497	1.10852	0.895887	1.1482	0.933333	0.92329	1.05668	0.963145	1.90698	0.676768	0.933333	0.830303	0.796388	1	1.02623	0.918773	0.969072	1.59603	0.936103
HLWGATAGTPAPPPVPTGSC	1.9204	1.82874	0.890674	1.01793	1.13133	1.12736	0.864286	1.50278	1.15177	0.802875	1.1119	1.01079	1.66707	1.15532	0.989098	1.29285	0.813916	0.972222	0.984158	1	1.17719	1.28852	0.926462	1.07705	0.888889	1.09726	2.19059	0.420523	0.824087	0.787066	1.19786	1.00125	0.892031	0.410021	1.37667	1.23646	0.769231	0.977887	0.983005	1.33333	1.37667	1.04646	0.993432	0.844444	1.50752	1.08664	1.11583	1.01656	1.04649
KHVTELSTSLDCGSC	0.809287	1.00869	0.710397	0.818725	0.846726	0.99602	0.865714	0.806944	0.853901	1.01027	0.847025	0.858091	1.00122	0.88388	0.886026	0.735493	0.791262	0.729798	1.20792	1	0.737543	1.33443	2.82339	0.97377	0.686937	0.985037	0.992574	0.820926	0.925575	0.897476	0.853238	0.826611	0.907455	0.846154	3.71333	0.787663	1	1.00737	1.07245	0.659933	3.71333	0.79596	1.01806	1.04444	1.04652	1.01625	0.984839	1	0.687237
FVMLLHRGLTQKMIGSC	0.986733	1.12633	8.33556	1.33068	0.865133	1.0335	1.87	1.11528	0.848227	1.86653	0.970255	1.14855	0.966952	0.903479	0.973241	0.688934	0.946602	0.987374	1.18416	0.557789	1.09086	1.95738	1.49508	0.942623	0.816066	0.993766	0.972772	0.843058	1.32882	1.10726	0.842543	1.00042	0.915167	1.37191	0.953333	1.00909	0.801619	0.963145	1.15116	0.707071	0.953333	0.983838	1.00164	1.01111	1.2382	1.16065	0.845361	1	0.93859
SNSPRDAGAGAGARAPPGSC	0.832504	0.902954	0.889781	0.780876	1.28142	0.951907	0.862857	0.852778	1.00142	1.00205	0.686969	0.826556	0.729498	1.31798	1.00297	0.961538	0.635922	0.727273	1.38218	1.00503	1.06954	0.986885	0.846555	0.978689	1.13213	0.885287	0.69802	0.645875	0.828146	0.656151	0.957813	1.00541	1.01028	0.276641	1.32	1.03756	0.854251	1.00246	1.02594	0.656566	1.32	0.816162	0.809524	0.933333	0.982162	0.825812	0.604002	0.705298	1.12245
GRRGDGDVSGLASAGRGGSC	4.88723	1.23654	8.44444	1.39243	3.12071	18.6889	35.4971	5.94583	1.37021	1.18275	0.991501	3.14025	1.61322	3.3317	1.5114	8.70108	0.951456	3.51263	3.81782	0.984925	1.25553	2.25246	2.91257	3.89836	7.45871	1.22943	1.67327	43.503	40.3194	7.28076	2.00951	1.50437	2.46272	1.11856	1.34	0.70779	4.5081	1.84521	11.9097	1.0101	1.34	5.54949	1.16913	1.1	8.89542	2.20487	0.952092	1.6755	1.66307
SAHWETPTYCHWLTLLCGSC	1.07629	0.975925	1.20303	1.04582	1.39327	1.98308	0.991429	1.14722	0.87234	0.983573	1.10765	2.70539	2.83231	0.8927	1.18434	5.45749	1.1165	1.20202	0.982178	0.969849	1.30616	1.3541	0.943833	1.45082	1.03979	1.02868	1.01485	1.43461	1.15968	0.951104	1.4082	0.745946	1.14524	2.80522	1.6	0.831159	0.781377	1.46683	1.38462	0.986532	1.6	0.985859	1.5353	1.03333	0.983561	1.27076	1.07095	1.00662	0.703573
SFRGHCCCWGWWPPSAWGSC	1.89552	0.889054	1.2905	2.37649	0.99115	1.7675	0.998571	2.075	1.08227	0.975359	0.971671	1.32282	1.2142	1.19745	1.2775	1.09109	0.988673	1.35606	1.13861	0.984925	1.06741	1.99672	1.25999	1.38689	0.973724	1.4414	1.41337	1.22938	1.21245	2.847	1.29174	1.57588	1.17866	2.09245	1.33333	0.948992	0.989879	1.47912	1.98837	1.3064	1.33333	1.53333	1.31856	0.944444	1.26198	1.36282	0.965434	5.33444	0.819939
PRHALPRPEPGLPRGAGGSC	0.810945	1.2683	1.0647	0.802789	0.916814	0.993698	0.972857	0.861111	1.00709	0.835729	1.30878	1.80581	0.976744	1.0681	1.99405	0.79892	0.959547	1.01768	0.8	1.0201	1.03277	1.31148	0.691372	0.980328	0.759009	0.992519	0.992574	1	0.945873	0.787066	0.824718	0.919751	0.90874	0.925194	0.993333	1.05101	0.827935	0.968059	0.817531	0.946128	0.993333	0.842424	0.980296	0.911111	0.965373	0.894404	0.971498	0.708609	1.10114
KKMGKRKSLKRRKLQELGSC	0.825871	0.812609	1.06024	0.894422	0.913982	0.754892	1.08714	0.833333	1.55887	0.835729	0.845609	0.793361	1.18972	1.02303	0.888999	0.94332	0.936893	1.15657	0.978218	1.03015	0.951772	0.983607	1.15229	0.972131	1.28153	0.750623	0.972772	1.01207	1.20298	1.09937	0.842543	1.07027	1.04627	0.984474	1.04667	1.0004	1.02429	1.18673	0.809481	1.01684	1.04667	0.80202	0.990148	0.988889	0.901014	1.57581	0.973924	0.976821	1.52244
WATGAGFSPSWKGPNPSGSC	1.44942	1.15959	0.893351	0.996016	1.44071	0.966833	0.985714	1.23333	0.980142	1.55236	5.57932	1.45062	0.932681	1.24743	1.19623	1.07827	7.82039	0.762626	1.2198	1.05025	1.23315	1.25574	1.05617	1.25246	1.44069	1.24314	1.24257	0.39839	0.829499	0.932177	1.13844	0.991268	3.50129	0.724065	1.34667	1.07355	0.997976	1.01229	1.25134	0.983165	1.34667	1.56768	0.801314	0.988889	1.9986	0.906137	0.965434	1.28146	1.15378
KSFNRDPGCHKAARTQIGSC	0.966833	0.955076	0.904953	0.978088	0.991858	0.886899	0.838571	0.826389	1.14468	0.821355	0.946176	1.18672	0.991432	0.873101	0.906838	0.662618	0.825243	0.984848	0.786139	1.01508	0.878231	0.990164	0.914881	0.819672	0.680931	0.84788	1.25495	0.997988	1.10961	0.733438	0.821153	0.731809	1.02828	1.71418	1.00333	0.856465	0.807692	0.874693	0.991055	2.45791	1.00333	0.789899	0.949097	0.866667	0.777894	0.900722	0.833232	1.87086	0.95217
KGQAFGNFSADFSAPQVGSC	0.996683	1.67585	1.14949	0.986056	1.77558	1.19867	1.41	1.66944	1.12624	1.22793	1.33853	0.965975	0.991432	1.36894	1.75917	1.2807	1.26214	0.987374	1.54653	1	1.32268	1.3082	1.09554	1.11803	1.28303	0.86783	0.972772	1.17706	0.952639	1.5347	1.07903	1.00541	1.12082	0.557516	1.34	1.39462	1.0081	1.23833	1.06708	1.22896	1.34	1.97576	1.44499	1.1	1.6859	1.33303	2.06428	1.95695	1.2565
RSRVQTEPGKLCPRCPRGSC	0.9801	0.855795	0.990629	0.822709	0.786549	0.723383	0.704286	0.959722	0.987234	0.829569	0.851275	0.816598	0.996328	1.22587	0.902874	0.590418	1.11489	1.00253	0.946535	1	0.80842	0.983607	1.23219	0.959016	0.702703	0.872818	0.99505	1.01207	1.0866	1.15615	0.846108	1.0104	0.780206	1.22442	1.02667	0.756425	1.03441	0.985258	0.80322	0.6633	1.02667	1.02828	0.817734	0.855556	0.832459	0.901625	0.852638	1.01325	0.941078
QRGGGGAGAGQRGAAGPGSC	0.973466	0.899479	0.889781	0.988048	0.856637	0.899171	0.952857	0.843056	0.988652	0.792608	0.84136	1.49544	0.971848	0.881921	0.836472	0.700405	1.00809	0.972222	0.794059	0.979899	1.01146	0.967213	0.941517	0.995082	0.746246	0.866584	1.00495	1.01408	1.08525	0.635647	1.04456	0.830769	1.02185	0.978829	1.00667	0.839067	0.795547	0.710074	0.874776	0.713805	1.00667	0.981818	0.99179	0.833333	0.853445	0.911552	0.852638	0.97351	0.937784
PQPAPGESCTLLMMTTPGSC	0.820896	0.906428	0.902276	1.00398	1.14336	0.925041	0.99	0.854167	0.883688	0.802875	1.11331	0.99917	0.746634	1.07006	2.98612	1	0.985437	0.732323	1.18416	1.05528	0.993339	0.983607	0.830342	1.23607	0.828829	1.08354	0.717822	0.60161	1.17456	1.05205	0.841355	1.07526	0.930591	0.759351	0.986667	0.979439	1.02024	1.04177	0.883721	1.02357	0.986667	0.814141	0.801314	1.04444	1.11647	0.697653	0.848999	0.976821	0.877013
GATGTCCTQTLAEGCSSGSC	1.02653	0.855795	0.957608	0.800797	0.790088	0.9267	0.871429	0.561111	0.967376	1.01848	0.994334	0.839834	0.746634	0.878981	0.691774	1.02497	0.817152	0.75	0.992079	0.994975	0.699174	1.35082	0.799074	0.821311	0.828829	1.12968	0.69802	0.708249	0.948579	0.927445	0.710636	1.08191	0.892031	0.767114	1.35667	0.797548	0.803644	0.712531	1.1297	0.841751	1.35667	1.00808	0.794745	0.977778	1.04092	3.24278	1.08672	0.68543	0.781621
GPELKSLYGPILSICRTGSC	2.43284	0.936709	3.09505	0.788845	0.720708	0.957214	0.845714	0.820833	0.842553	1.04312	0.719547	0.99751	1.00612	1.14356	0.697721	0.804993	0.946602	1.02273	0.940594	1.8191	0.794031	0.963934	0.707585	4.45738	0.825075	1.13591	0.712871	0.83501	1.06766	0.908517	1.17291	1.1842	0.931877	0.9259	1.34667	0.831949	0.807692	0.970516	0.982111	1.01684	1.34667	7.24444	1.03612	0.955556	2.94229	0.899819	0.978775	3.56623	0.880441
LPPAGDPRNSRLLSRGRGSC	1.73466	1.04641	1.2548	8.46614	1.14619	0.971144	1.39714	1.45694	0.98156	0.800821	1.09915	3.49212	1.00367	0.974032	1.10109	0.966262	1.55178	0.90404	0.788119	0.58794	1.44365	0.898361	1.00058	0.836066	1.12688	0.879052	0.985149	1.01811	0.806495	1.06309	0.948307	0.844075	0.984576	0.99012	1.38333	1.00989	0.643725	1.17199	0.93381	1.00673	1.38333	0.812121	0.962233	1.07778	0.957678	0.898917	1.46998	1.01987	1.06201
RRPRGRGRPRPRPAWPRGSC	0.983416	1.04592	0.961178	0.984064	0.789381	0.93466	1.12571	1.13194	0.853901	1.02259	1.09065	0.982573	0.988984	0.956394	1.07136	1.0108	1.07767	1.18939	0.992079	1.02513	0.89635	0.986885	1.23451	1.02951	1.24099	1.25187	0.957921	1.03219	1.17727	1.39748	1.08972	0.998753	0.98072	1.12562	1.3	0.969553	1.02227	1.23342	0.989267	1.00673	1.3	1.17576	1.08703	1.07778	0.976565	0.804152	1.08308	1	1.084
PKPRDLKILEICPDPNYGSC	1.49254	0.877637	1.08166	1.14143	1.00106	1.40464	1.42286	2.48333	0.990071	0.841889	1.16006	3.09378	1.40269	0.956394	1.52329	1.26113	2.3479	0.987374	1.16238	1.01005	1.27844	0.960656	0.685582	0.97541	1.16667	56.4426	0.990099	9.02414	0.987821	0.92429	2.66667	0.844075	1.83033	0.839802	1.32333	0.879399	0.795547	1.2285	3.6297	1.70034	1.32333	1.37576	1.5468	1.14444	1.10528	5.18592	1.32201	1.00331	0.792578
PQMGTGLLPRPPGSGSSGSC	1.02653	1.09854	1.07898	0.99004	1.14761	0.939967	0.852857	0.990278	1.00851	0.815195	1.16006	0.980913	0.979192	1.09652	3.45491	1.2139	0.627832	0.982323	1.14653	0.542714	1.17879	1.29836	0.946149	0.988525	1.38964	1.11471	0.740099	0.583501	0.805142	0.883281	1.30838	0.894802	0.899743	1.79746	1.30333	1.27046	0.781377	0.965602	0.914132	0.636364	1.30333	0.842424	0.786535	0.955556	1.12977	0.823105	0.613705	0.976821	0.960304
PQGRAASPRRRSSIPSGGSC	0.824212	1.20874	0.96921	0.784861	0.905487	0.92073	1.01143	0.85	0.98156	0.829569	0.859773	1.52697	1.00367	0.99559	1.33102	0.812416	0.830097	0.931818	0.6	0.969849	0.964562	0.95082	0.785177	0.977049	0.823574	0.874065	1.01238	0.750503	0.822733	0.812303	0.961378	0.925572	0.902314	0.913903	1.01667	1.01779	0.815789	0.943489	0.887299	0.680135	1.01667	0.80202	0.963875	1.03333	0.867436	0.811372	1.07944	0.950331	0.959968
HRKPAPGGHRAGDPLTLGSC	0.839138	4.66071	0.970103	0.788845	0.783717	0.889221	0.954286	0.844444	1.14468	0.796715	0.815864	0.809959	0.9694	0.874081	0.782953	1.04049	0.831715	1.02778	0.792079	1.01005	0.798295	0.937705	0.790967	0.8	0.743994	0.75187	0.980198	1	0.972936	0.81388	0.961378	1.09023	0.780206	0.964714	0.97	1.0004	0.834008	0.958231	0.82737	0.676768	0.97	0.90303	0.972085	0.877778	0.803078	0.818592	0.852638	0.986755	1.12164
VDMDPGRRRDHLASDGRGSC	0.830846	0.993299	1.07095	0.780876	0.998938	0.958541	0.994286	1.09583	1.12482	0.821355	0.987252	1.52033	1.24113	1.91769	0.923687	0.883941	1.11489	1.19697	0.813861	0.603015	1.01199	0.970492	1.348	1.15082	1.08709	0.851621	9.00248	0.754527	1.20433	0.785489	0.892454	1.17256	0.994859	1.19054	1.00333	0.9569	1	0.982801	0.81932	0.989899	1.00333	0.812121	0.990148	0.944444	0.915005	0.993682	0.964221	1.01987	1.05133
PSAGSGGGRAWSRGHGRGSC	0.983416	0.851328	1.14235	0.940239	0.843894	0.925373	0.974286	0.9625	1.10638	0.798768	1.01416	1.72946	1.46144	0.973052	0.901883	0.830634	0.956311	1.20455	1.00198	1.03518	0.85052	0.967213	0.913723	1.18689	1.003	0.86783	0.982673	1.01207	1.22463	0.878549	0.9388	0.928898	0.938303	1.13479	0.986667	0.997232	0.823887	1.00737	0.892665	1.0101	0.986667	1	0.973727	0.988889	0.90731	0.90343	0.982414	1.01325	1.1527
PAARPGLASRPRTCRGQGSC	1.00829	0.971457	1.11647	0.984064	1.65027	0.736318	0.96	0.711111	0.704965	0.841889	0.712465	0.824896	0.984088	0.77609	0.880079	0.85695	0.807443	1.41162	0.89901	0.959799	0.760458	0.940984	0.726115	0.819672	0.836336	1.10973	0.85396	0.971831	1.07984	0.618297	0.947118	0.838254	0.913882	0.922371	0.946667	0.744958	1.13765	0.695332	0.881932	0.636364	0.946667	0.789899	1	0.866667	0.770899	0.91065	0.992116	0.953642	0.972135
KIRHTDTQRDLQVSCGFGSC	0.973466	1.21519	1.1593	0.99004	1.27292	1.28723	1.14429	0.975	1.14184	1.05749	2.05099	2.13942	1.19217	1.2925	1.39941	1.26856	1.10841	1.12121	1.15842	1	1.07541	1.20984	1.25767	0.803279	0.959459	0.991272	0.997525	1.22133	0.79161	1.66719	0.94593	1.00291	1.02185	1.51094	0.946667	1.02926	0.807692	1.19902	3.15832	1.01347	0.946667	0.99798	1.3514	1.11111	0.883526	0.991877	1.58035	0.976821	1.0522
WHLFSKTGSKTSCISLGSC	0.983416	0.74212	1.08434	0.790837	1.06761	1.16119	1.02143	0.948611	0.862411	0.99384	0.990085	2.31535	0.99388	0.673199	0.998018	1.09649	0.944984	0.744949	0.976238	0.869347	1.12443	0.993443	0.697163	0.842623	0.896396	0.978803	0.962871	1.01207	0.803789	0.744479	0.963755	0.657796	0.890746	1.42978	0.983333	1.06762	0.578947	1.24324	0.897138	1.01347	0.983333	1.02828	0.98358	1.13333	0.896817	0.901625	1.18253	1.33113	0.88797
KNIKKRTNTNKNTRSNQGSC	0.804312	0.926781	1.54395	1.01195	1.2708	0.955556	1.29286	10.2639	0.992908	1.03901	2.04108	0.985892	0.984088	0.99461	1.1556	1.07692	1.11003	1.26515	1.23366	0.984925	0.964029	1.23934	1.04459	1.01148	1.07357	0.970075	0.982673	0.965795	0.794317	1.01735	4.01901	0.942204	1.94473	0.986591	0.97	1.01107	0.817814	1.02703	0.897138	0.612795	0.97	1.15556	0.98358	1.07778	1.03533	1.18953	1.42996	1.29139	1.27579
GGRGFPPVSCLPPRRAGGSC	0.971808	0.954579	1.17091	0.992032	1.19717	1.25307	1.11857	0.848611	0.987234	0.806982	1	1.50539	1.21175	0.963253	1.23885	1.01552	1.22006	1.00505	0.805941	0.979899	0.980549	0.967213	0.938043	0.640984	0.976727	1.10973	1.25743	2.20121	1.10284	1.4795	0.962567	0.733472	1.01414	0.973183	0.943333	0.919336	0.787449	0.97543	1.0161	0.720539	0.943333	0.971717	1.13957	1.04444	0.828961	0.75722	1.32444	1.0298	0.879365
PQRGRARHLTLSPRGAPGSC	0.963516	0.944155	0.926372	0.976096	0.843186	0.955887	1.22286	0.972222	1.00426	0.800821	1.10623	1.98174	0.984088	0.989711	1.16947	0.848178	0.917476	0.967172	1.10693	0.979899	1.05089	0.944262	0.821077	0.954098	0.840841	0.927681	1.25495	1.01811	0.97023	0.914826	0.957813	0.834096	1.02828	0.993649	0.973333	1.04626	0.793522	1.02703	0.915027	0.962963	0.973333	1.0202	0.977011	0.944444	1.04442	0.882671	1.09157	0.993377	1.08238
HFYWHCGSAACHRRGCVGSC	1.02653	1.29015	0.962071	1.18327	1.26442	1.18209	0.842857	1.27361	2.13759	1.24846	1.14448	1.77095	0.988984	0.964233	1.32607	1.21727	1.06958	1.00505	1.26535	0.964824	1.32854	1.31148	1.28894	1.1541	1.22222	1.55112	1.24505	0.61167	1.01488	0.955836	1.18241	1.0869	1.0347	0.383204	0.986667	0.956505	1.11538	1.29238	0.999106	1	0.986667	1.17576	1.15107	4.41111	1.02623	0.987365	0.950879	0.983444	0.842997
YGLFSTFCLRTSIHGSC	0.807629	1.04145	0.817492	1.01793	0.719292	0.92471	0.842857	1.08472	0.706383	0.841889	0.832861	0.809959	4.69767	0.945615	0.912785	0.936572	0.891586	1.02525	1.18416	1.01005	0.748201	0.986885	0.922988	0.977049	1.01727	1.11471	1.01238	0.839034	0.941813	0.903785	0.949495	1.00707	1.01285	1.54411	1.32	0.755635	1.22672	0.977887	1.02057	1.0101	1.32	0.79798	0.824302	0.9	0.902413	0.99639	0.983626	1.00662	0.728312
KTASSLPSSRDSSKEEKGSC	1	0.848846	1.09148	0.76494	0.99823	1.05672	0.952857	0.8375	0.970213	1.03491	1.04958	2.33527	1.39045	1.0828	0.969277	1.15992	0.944984	0.782828	0.805941	0.743719	0.951772	0.937705	1.3399	0.806557	0.745495	0.897756	1.00248	1.16499	0.67659	0.936909	0.818776	0.831601	0.907455	7.61468	0.92	0.962436	0.58502	0.958231	0.976744	0.983165	0.92	1.0101	1.15271	0.877778	0.943687	1.00542	0.984839	0.963576	0.747807
PHSASQHWQVERGQASDGSC	0.854063	1.1179	0.904061	0.836653	1.34655	1.20133	1.10286	0.7125	1.11915	6.03696	1.16289	1.11867	1.2093	0.8878	1.09713	1.01619	0.972492	1.00505	1.37426	1.06533	0.981615	0.957377	0.793283	0.659016	0.954204	0.889027	1.23762	1.19316	0.947226	1.40852	1.19667	1.09439	1.01799	2.37968	0.933333	1.05971	0.983806	1.00737	1.08766	0.686869	0.933333	0.820202	0.99179	1.02222	0.917803	1.08664	1.32323	1.00331	0.763605
LQDGPPNLLAERVCNRHGSC	1.04146	0.881112	1.18251	1.01195	0.915398	0.963184	0.877143	1.38056	1.21986	6.27721	0.847025	3.6	2.88372	0.987751	2.18038	0.881242	5.44498	1.00505	0.974257	1.02513	0.904876	1.28197	0.830342	0.84918	0.923423	0.861596	1.2203	9.2334	0.959405	0.793375	0.930481	1.0711	2.07326	1.21101	1.02667	0.851325	50.8623	1.22113	0.890877	1.02357	1.02667	1.17172	1.15764	1.04444	0.889122	1.00451	0.864767	2.53974	0.951161
AFFPPWEQKRGEWPRLLGSC	1.91542	0.934723	1.16734	1.80677	1.36354	1.63847	1.28571	1.09722	1.39716	1.04312	1.26346	1.60664	1.20441	0.788829	1.19921	1.2085	1.81068	0.987374	1.19406	0.974874	1.2113	1.60328	0.896352	0.978689	1.19595	1.41646	1.2401	1.40845	1.23681	2.27918	0.95306	1.1343	1.39974	1.35215	1.64333	1.19731	1.21255	1.25799	1.17352	1.03367	1.64333	1.20202	1.31856	1.16667	1.12767	1.08484	1.36689	1.29139	0.857585
LIRPRPKFRLASVDTGSC	0.991708	0.839911	1.07541	0.968127	1.14407	1.20265	1.09286	0.811111	0.97305	0.790554	1.10765	2.8083	1.04774	0.765311	0.990089	1.35965	0.967638	0.755051	0.784158	0.58794	1.19158	0.947541	0.822235	0.995082	0.884384	1.09726	0.980198	1.02616	1.07984	0.922713	1.04337	0.666112	1.02956	1.83698	0.92	1.24753	0.825911	1.2113	4.12433	0.976431	0.92	1.00808	0.993432	1.02222	0.95418	1.00361	1.33293	1.00662	0.957951
GSPARAVGMPGAPRVPRGSC	0.832504	0.837429	0.955823	0.798805	0.853805	0.66733	0.828571	0.815278	0.848227	26.1191	0.716714	0.823237	0.954712	0.88388	0.986125	0.696356	0.923948	14.2727	0.80198	0.537688	0.741807	0.960656	0.81297	0.806557	0.684685	0.86409	0.967822	0.78672	0.857916	0.908517	0.818776	0.816632	0.890746	1.00212	0.966667	0.796362	1.02834	0.710074	0.802326	0.673401	0.966667	0.812121	0.789819	0.844444	0.635187	0.799639	0.851425	1.02649	0.733824
PRGAAGSGPAPAPGRRAGSC	0.850746	0.848846	0.900491	0.7749	0.71646	0.729353	0.832857	2.1	0.848227	0.813142	0.72238	0.828216	0.998776	0.800588	0.909812	0.82861	0.81068	1.04293	0.776238	0.557789	3.46123	0.685246	0.818761	0.82459	0.756006	1.01122	0.737624	0.991952	0.807848	0.785489	0.850862	1.08274	0.90874	0.772759	0.946667	0.82325	0.801619	0.990172	0.791592	0.649832	0.946667	1.03636	0.852217	0.822222	0.761105	0.789711	0.830807	0.966887	0.823502
DKKKGQHFYWHCGSAACGSC	0.991708	0.838421	1.09505	0.812749	1.12142	1.40564	0.95	1.12222	1.12908	0.601643	1.1289	2.21577	0.962056	1.09358	1.28246	1.08974	1.58414	1.03788	0.980198	0.582915	1.26619	1.02951	0.932252	0.645902	0.970721	0.874065	1	1.01006	0.679296	0.782334	1.06239	0.494802	0.890746	0.984474	0.963333	1.10399	1.03441	1.27273	1.11091	1.0101	0.963333	1.00404	0.962233	1.11111	0.973767	0.806859	1.33657	0.953642	1.02168
TRCPRRRPGGGWGPHRDGSC	2.37148	0.901464	1.90183	1.00398	0.836106	1.34395	1.24714	1.3375	1.26099	0.991786	1.00567	2.78008	1.04529	0.879961	1.06838	1.12686	1.39159	1.45707	0.79604	1.01508	1.24913	0.970492	1.65373	6.00656	1.2545	1.22444	1.22277	1.20121	3.24087	2.14038	2.01426	0.837422	2.7982	1.06281	1	0.987347	1.18826	1.48157	0.822004	0.996633	1	1.19596	1.16256	1.07778	4.3008	0.911552	1.16677	4.10265	1.18322
KSSLTATDFRPLPFCLLGSC	1.03151	0.799702	0.982597	1.00598	1.0485	1.35423	1.02429	0.815278	0.843972	1.02053	0.963173	1.13693	1.65728	0.89368	1.19722	1.01552	0.956311	0.719697	0.780198	0.537688	0.804157	1.31803	1.02027	0.821311	0.849099	0.880299	0.955446	1.20523	0.778078	0.94164	0.815211	0.824948	0.935733	16.5949	0.956667	0.94227	0.603239	0.982801	1.05993	1.01684	0.956667	1.19596	0.98358	1.04444	0.842253	1	0.963008	1.01325	0.733959
GGVCGGADFALCGRAGRGSC	0.986733	1.01365	1.25212	1.01195	1.12637	1.02919	1.13571	0.952778	0.995745	1.02669	1.1289	0.854772	0.722154	1.00245	1	1.04588	0.964401	0.747475	1.23366	1.03015	0.827072	0.947541	0.809496	1.31311	1.32808	1.09102	0.774752	0.591549	0.809202	0.821767	0.941176	0.90894	0.897172	0.561044	0.973333	0.997628	0.95749	1.20147	1.00716	1	0.973333	1.61616	0.81445	0.955556	1.12627	0.99639	0.990904	0.976821	1.05294
AQSGCVIAILGKRCSRPGSC	1.41625	1.03251	0.97992	0.784861	0.987611	0.654726	0.928571	1.12778	0.984397	1.05955	0.771955	0.834855	1.22399	1.46007	0.998018	0.890013	1.00485	1.2298	0.988119	1.01508	1.07381	1.02295	0.823393	1.01967	0.927928	0.849127	1.24257	1.02817	1.07713	0.605678	0.978015	0.770062	6.23393	1.54058	1.04	0.906682	1.05263	1.2801	0.605546	1.03367	1.04	1.03636	1.16092	0.933333	1.05352	0.98556	0.842935	0.993377	0.897583
GVFPGGGAKPNFALRRKGSC	1.1393	1.1035	2.24275	1.01195	0.984071	0.848425	1.00857	0.966667	1.00567	0.835729	1.1119	1.28963	0.979192	1.07692	0.994054	1.04656	1.58091	1.22727	1.20198	0.994975	1.03437	1.75082	1.04343	3.07541	1.3491	1	1.23267	0.62173	0.864682	10.7855	0.705882	1.07277	0.991003	0.510233	1.37	1	0.799595	1.01229	0.886404	0.62963	1.37	1.18182	0.827586	1.05556	1.2375	6.09206	0.710734	1.28146	1.14114
GEGPHRPLRGPQLRPARGSC	1.7529	0.784314	1.46988	1.17331	1.41735	0.948922	1.25286	0.963889	1.26525	1.21561	1.1204	0.985892	0.925337	1.15042	0.980178	1.09852	1.24434	1.19192	1.13069	1.02513	1.13189	1.00656	1.02721	1.17377	1.38589	1.09476	0.992574	1.80684	1.05007	1.35174	0.959002	1.06944	1.01799	0.996471	0.94	1.33096	1.22874	1.27764	1.16726	0.989899	0.94	0.993939	1.15599	1.02222	1.34313	1.1056	1.49181	2.29801	0.973009
GRWAPSRPRVTTVPISTGSC	1.00332	1.09953	0.799643	0.812749	0.776637	1.06136	0.841429	0.808333	0.869504	0.815195	0.71813	0.964315	0.722154	0.88976	1.36868	1.01012	0.830097	0.747475	0.792079	0.98995	0.643219	1.3082	0.872032	1.76557	0.888138	1.12968	0.69802	1.00604	0.956698	0.771293	1.07071	0.755094	0.890746	0.838391	0.933333	0.781732	1.54251	0.97543	1.08318	0.929293	0.933333	1.01616	0.993432	0.9	0.78419	1	1.08308	1.01656	1.06934
PNLAKPLPQWASPQLPPGSC	1.03151	0.919335	1.23606	0.964143	1.2	1.12869	0.998571	0.963889	0.876596	1.02875	1.27337	1.15021	1.459	1.08966	1.59267	1.71997	3.42718	1.43939	0.966337	0.994975	0.961364	1.2623	0.715692	0.804918	0.663664	0.991272	0.960396	1.19718	0.833559	2.18297	1.07546	1.94844	1.42159	0.983769	1.39667	1.02096	0.997976	1.22359	1.60465	1.13131	1.39667	1.02424	1.31199	1.4	0.917104	1.07762	1.14008	0.956954	0.815502
VPRGTPGRAPGRGPAPLGSC	1.03814	1.0206	2.15172	1.00797	0.862301	1.1257	0.972857	1.26667	0.958865	1.02464	2.60623	0.826556	0.996328	1.11612	0.988107	1.07422	0.936893	1.0202	0.982178	1.03015	1.01092	0.980328	1.15692	1.2623	1.06456	1.12843	1.02475	0.903421	0.963464	1.23659	1.19192	0.982952	1.02699	0.843331	0.986667	1.11744	1.22267	0.980344	0.908766	0.62963	0.986667	1.02222	1.00657	1	1.36062	0.800542	0.846574	1.90397	1.42483
PAAAAGQPPAPAPGAAGGSC	0.817579	0.844875	0.804998	0.816733	0.988319	0.950249	0.827143	0.534722	0.865248	0.601643	1.02408	2.68382	1.69645	0.78197	2.76511	1.31579	0.833333	0.969697	0.944554	0.527638	0.998668	1.00328	0.609149	0.945902	0.677928	0.889027	1.00495	1.01408	0.82544	0.608833	1.06714	1.13514	0.77892	0.904728	0.936667	0.913009	0.611336	0.985258	0.971377	1.0101	0.936667	0.793939	0.955665	0.877778	0.900315	1.00361	1.35476	1	0.56341
APTSRSRNGSWTPASGHGSC	1.00332	0.911392	1.39759	0.986056	1.21274	0.981426	0.998571	1.12222	0.982979	1.03901	1.53399	0.985892	0.974296	1.09946	1.19029	0.944669	1.20712	1.18939	1.13663	0.984925	0.89635	0.983607	1.04922	1.17377	1.05556	1.11471	0.985149	1.21529	1.07713	1.28707	2.58348	1.01123	0.987147	0.865914	1.32	1.00909	1.03846	1.20639	1.46064	1.02694	1.32	0.99596	0.972085	1.06667	0.901014	1.01173	1.24682	0.990066	1.06833
TGPSSQLEDKDRILGRLGSC	5.47927	0.984363	0.901383	2.19323	46.3965	0.99801	0.85	1.10694	0.835461	1.03285	1.13598	0.985892	0.69033	0.976972	0.872151	1.00135	1.87864	1.01768	50.6673	1.40201	0.803091	0.983607	0.911407	1.12623	0.759009	1.43142	1.0099	0.804829	0.949932	1.08517	1.32383	0.991268	0.897172	1.06845	1.00667	0.871095	1	0.972973	0.995528	1.06734	1.00667	0.981818	25.5057	0.9	1.227	1.00542	1.09521	0.980132	1.07781
NQGVPGRYLTGGLWAWTGSC	0.814262	0.856292	1.3253	0.962151	0.76531	0.901493	0.981429	0.975	0.686525	0.907598	0.842776	0.823237	0.988984	0.797648	0.880079	0.896086	0.770227	0.989899	0.778218	0.562814	0.689049	0.983607	0.841922	0.821311	0.831832	1.00748	0.722772	1.00604	1.19486	1.02524	0.959002	0.834096	0.893316	1.50459	1.00667	0.831949	0.989879	0.995086	0.966011	1.28283	1.00667	0.79596	0.990148	1.05556	0.86184	0.812274	0.855064	1.02318	1.02578
PPPPAQLEQLARRAQRAGSC	0.839138	1.00323	0.829987	1.11554	1.10655	0.927695	1.13	1.10833	0.846809	0.817248	1.0085	1.00083	0.736842	0.972073	1.05451	1.08839	1.11974	1.14646	9.65743	0.984925	0.904876	0.97377	1.18124	1.15574	0.971471	0.982544	0.970297	0.796781	1.37618	0.824921	1.09329	2.84906	0.937018	0.634439	1.28333	1.00751	0.836032	0.945946	1.08318	1.30303	1.28333	1.01616	0.817734	1.01111	0.968171	0.947653	1.09763	0.990066	1.11566
SSRTPPAPPAPPSSRTPGSC	0.797678	1.89178	1.02187	2.06972	0.996106	0.8733	2.29714	3.74028	1.00284	0.597536	1.19547	2.15436	0.99388	1.08182	0.985134	1.22402	1.23139	1.25253	0.990099	0.979899	1.34772	0.655738	0.936885	0.985246	1.18769	0.88404	0.720297	1.1167	0.97023	1.04101	1.2038	1.78711	0.910026	0.944248	0.963333	1.16686	0.779352	0.990172	0.711091	1.0202	0.963333	0.99596	0.98358	1.05556	1.09619	0.909747	1.08672	1.01656	1.01267
LHGHCLQCQIVHSCPLLGSC	1	1.13775	1.1004	1.16733	0.943717	1.30879	0.978571	1.12222	0.975887	0.597536	2.49575	1.63154	1.42472	0.791769	1.08028	0.968286	1.75243	1.38636	1.19604	1.00503	1.28484	1	1.09207	1.07541	1.05706	1.28803	1.23267	1.0161	1.26793	1.03785	1.29768	1.07027	0.930591	1.44672	1.01	0.901147	1.22065	0.990172	10.2683	1.00337	1.01	1.36768	1.15928	1.02222	1.13186	1.00993	1.23711	1.00662	0.845551
KKDKSKEGMILSQRNLFGSC	0.981758	0.955076	8.73092	1.3247	1.20071	0.893201	1.09857	0.977778	1.11631	1.20123	1.54249	1.62324	1.20685	0.977952	0.987116	1.2058	1.44013	1.03283	1.16634	0.994975	1.1239	1.54754	1.4198	1.01148	1.1982	0.993766	0.975248	0.991952	1.07172	1.13565	1.19073	1.47942	0.874036	0.838391	1.70333	1.05892	1.01215	1.22113	1.05098	6.08081	1.70333	0.99596	1.14286	0.933333	1.56558	9.87094	1.38508	1.00993	1.10329
RASMRRESKRTSRFLTLGSC	0.834163	1.05138	0.970995	1.01594	0.844602	1.1058	1.25714	1.21111	1.26099	0.841889	1.10907	1.93195	0.991432	1.06516	0.899901	1.0108	1.16828	1.01768	0.984158	1.0201	1.15801	1.30492	1.5912	1.21639	1.11186	0.877805	0.965347	1.00604	0.972936	0.903785	1.07071	0.82578	0.907455	1.27241	0.996667	1.12811	0.98583	0.995086	1.07961	0.996633	0.996667	1.19394	1.18391	0.922222	1.09899	0.890794	0.830807	0.970199	1.15411
LLRSRHSTRILPTAAGLGSC	0.812604	1.24299	0.888889	1.01594	1.37558	1.13201	1.19571	1.10556	1.27376	0.806982	1.40085	1.18506	1.98776	1.0828	1.10406	1.66667	0.985437	0.770202	1.21584	0.984925	1.7943	1.02951	1.06427	0.883607	1.25826	1.02244	0.888614	0.597586	0.813261	0.79653	1.20856	1.18919	1.02828	0.206775	0.983333	1.61843	0.787449	1.21867	0.989267	1.01684	0.983333	0.79798	1	1.01111	1.57468	0.811372	0.702244	1.02318	1.14672
PSRSSSPTGRAWSGSC	0.829187	0.702408	0.913878	0.782869	0.91823	0.955224	0.958571	0.8375	0.862411	0.798768	0.946176	1.79917	0.976744	0.99559	0.88999	0.882591	0.820388	0.737374	0.79802	0.919598	1.01252	0.957377	0.71106	0.819672	0.846847	0.879052	0.962871	1.02213	0.956698	0.746057	0.936423	0.921414	1.02442	0.908963	0.963333	1.04784	0.775304	0.985258	1.91324	0.710438	0.963333	0.818182	0.977011	0.966667	0.843652	0.906137	1.58399	0.943709	0.857383
GLLQCGGYCLKRLLMGSC	0.842454	0.94068	1.08523	2.07769	0.766018	1.16551	0.844286	0.809722	1.0227	0.817248	0.984419	1.48548	0.986536	0.769231	0.908821	0.876518	1.13107	1.01263	0.8	0.974874	0.844125	0.957377	1.0249	1	0.701201	1.00998	1.2599	1.01207	0.94452	0.955836	0.824718	0.84158	0.919023	1.05857	1	0.880981	0.993927	0.992629	2.18068	1.04377	1	0.820202	0.80624	0.966667	0.835957	0.986462	1.01031	0.990066	0.878424
GADSAEVRTGRGAGCCRGSC	1.27197	1.37205	0.9112	0.986056	1.27788	0.905141	1.49	1.08333	1.29504	1.20534	0.709632	1.12033	0.722154	0.989711	1	1.08435	0.92233	0.982323	1.21584	1.03015	1.07594	1.30492	0.887087	1.11639	1.46697	1.11471	1.22772	0.607646	1.00541	1.06625	1.06714	0.98711	1.46787	0.352152	1.30667	0.956505	1.01619	1.22604	0.988372	1.01347	1.30667	1.39394	0.998358	1.06667	1.11508	1.13538	0.973924	1.06623	1.15257
AVRPQPHPRRARTAQAGGSC	0.981758	0.954579	1.07988	1.07171	1.05699	0.888226	0.934286	0.983333	0.860993	0.798768	0.854108	0.809959	0.72705	0.989711	0.997027	0.896761	1.14401	1.2197	2.22178	0.557789	0.853184	0.95082	1.1326	0.993443	0.988739	1.01372	1.02228	1.37425	1.0636	0.750789	0.822341	0.910603	0.769923	0.627382	0.99	0.949387	0.805668	0.690418	1.26208	0.659933	0.99	1.01818	1.15435	1.03333	0.914306	1.18682	0.963008	1.04636	1.02309
TQESQQARGGLRGAPSPGSC	0.820896	0.887069	1.05042	0.806773	0.862301	0.908458	1.68714	0.784722	0.689362	0.794661	0.716714	0.785062	1.17993	0.943655	0.900892	0.822537	0.791262	0.777778	1.16832	0.979899	0.845723	0.980328	2.6879	0.819672	0.911411	1.00499	1.2302	0.573441	0.966171	0.840694	0.96019	1.10936	1.01028	0.986591	0.94	0.759984	1.22874	0.945946	1.02057	0.656566	0.94	1.10909	0.809524	0.955556	1.09969	1.25993	0.848999	0.983444	1.0403
FSGQRDCPFLSKSIGSC	0.807629	0.849839	0.798751	0.808765	1.07469	0.915423	0.99	0.951389	1.14468	0.784394	1.05524	0.974274	1.17013	1.08672	0.88999	1.16734	0.956311	0.775253	1.1802	0.562814	1.01252	1.31148	0.882455	1.13115	1.37387	1.02494	1.48515	1.35211	15.4831	0.92429	1.19786	1.0869	0.904884	1.90826	1.03	1.03677	1.01619	2.52334	0.992844	1	1.03	1.00202	1.01314	1	1.06261	0.81769	0.859915	0.983444	0.867131
QSSALRDRPHHQLLPAGGSC	0.829187	1.11938	0.997769	1.55578	0.923894	0.924378	5.48286	0.934722	1.02837	0.829569	0.842776	0.793361	1.2093	0.981872	0.893954	0.853576	0.902913	0.989899	1.33267	1.01508	0.909139	1.32787	1.58888	0.821311	0.768018	0.850374	1.01238	1.00604	0.958051	0.911672	4.11765	1.16091	0.872751	6.59351	0.97	0.852115	2.17004	0.953317	0.892665	1.06061	0.97	0.717172	0.970443	0.844444	0.910108	0.905235	0.990904	1.00331	1.06712
EEPGSQSVSPAPRPDARGSC	0.812604	1.00323	0.899598	1.22311	1.2708	1.07363	0.975714	0.841667	1.00567	1.1191	0.811615	0.86971	0.942472	1.0828	0.999009	1.04656	0.81068	0.772727	0.99604	1.0402	1.33653	2.26885	0.814129	1.02295	1.11862	1.00374	0.737624	0.587525	0.675237	0.758675	0.9388	1.21164	1.0347	0.282992	0.993333	1.14314	0.825911	1.02211	1.08855	0.673401	0.993333	1.03232	0.809524	0.888889	0.980063	1.16336	0.958156	0.97351	1.02276
SKRNKNTRRKKRRKKKRGSC	9.38972	0.945148	1.25569	1.18725	3.87327	0.825871	1.08143	0.990278	1.02128	1.01437	0.858357	0.977593	1.39045	0.836845	1.06739	0.668016	1.18608	1.25253	1.16634	1.01508	0.894751	0.947541	1.00984	1.2918	1.26652	1.25062	1.22772	0.804829	1.20027	1.23975	1.28699	1.17838	1.13239	1.33169	0.983333	0.908264	1.20243	1.20639	0.800537	2.0303	0.983333	1.28889	0.812808	1	0.917104	1.3204	0.856277	0.980132	1.44035
RRPPASGREKGSLPPPHGSC	0.820896	0.840407	0.815707	1.01793	1.27858	0.847761	0.838571	0.858333	0.835461	0.809035	1.36261	0.834855	0.937576	1.06222	0.893954	0.972335	0.81068	0.757576	1.18614	0.984925	0.899014	0.996721	0.793283	1.11803	1.01426	1.08728	0.975248	1.62374	0.97023	0.768139	1.09091	2.05489	1.02571	0.371912	0.986667	1.08225	0.793522	0.980344	0.895349	0.659933	0.986667	0.806061	0.835796	0.911111	1.04582	0.973827	0.865979	0.97351	0.937246
DHGGVGRCSNVLPWEEGGSC	1.00166	1.57359	0.901383	1.16932	1.06336	1.34494	0.865714	1.125	1.00284	1.62218	1.13173	1.5917	0.962056	1.10142	0.873142	0.815115	0.81877	0.752525	1.74455	0.934673	1.11111	1.30164	0.906775	1.13934	1.15465	1.29426	2.08663	0.579477	0.82138	0.774448	1.31788	0.906445	0.901028	0.779111	1.34	1.07315	1.04251	1.43243	1.43202	1.02694	1.34	1.02424	4.92118	0.844444	1.94054	0.984657	1.11583	1.35099	0.871971
FLPSPCLAGQTAVEPNLGSC	1.01327	1.01663	1.07541	1.01992	1.25593	1.06468	0.7	1.23611	1.13191	0.823409	1.68555	0.824896	1.24357	0.986771	0.97225	1.01889	1.11165	1.23485	1.12871	0.994975	1.55609	1.84918	0.932252	1.2	0.902402	0.859102	1.4901	0.993964	0.949932	0.933754	1.0612	0.981289	1.35733	1.5067	1.29667	0.932384	1	0.948403	2.74329	1.00337	1.29667	1.14141	1.14778	0.922222	1.04372	1.19765	1.08308	1	0.787402
FFCSSSSSSWRSSRRPSGSC	1.3466	0.892529	0.8166	0.996016	0.855221	1.03317	0.837143	1.09583	0.990071	0.827515	0.709632	0.969295	0.98164	0.680059	0.980178	0.67139	1.10194	0.982323	0.786139	1.03015	0.632561	0.977049	0.922988	0.847541	0.767267	1.22818	1	1.17505	1.07037	1.04416	8.40166	0.819958	1.11311	1.63514	0.976667	0.795967	0.973684	1.23833	1.28801	0.996633	0.976667	1.1697	0.970443	1.03333	0.915705	1.48646	0.708308	1.33113	0.634264
WAAAPPGECAPRPGCAAGSC	1.12272	1.68479	0.931727	0.996016	1.36566	1.38673	0.87	1.62083	1.12199	1.84394	1.13314	6.41826	0.971848	1.18373	1.18335	1.00135	0.851133	0.959596	3.25347	1.0402	1.23048	1.82951	0.928778	1.2082	1.05856	1.21197	1.01238	0.619718	1.05142	0.962145	1.29768	1.10437	1.25321	1.24841	1.31	1.12495	1.19838	1.02211	1.37299	7.22222	1.31	0.981818	1.16256	1.1	2.19727	1.11643	1.09157	1.00662	1.0963
RSPRDTRPCSRARTRPPGSC	0.829187	0.996277	0.967425	0.790837	0.710796	0.754229	0.854286	0.981944	0.851064	0.804928	0.70255	0.914523	0.971848	0.678099	0.920714	0.871795	1.01618	0.994949	1.01386	0.994975	0.761524	1.00984	1.1106	1.44426	1.01727	1.10723	1.02228	0.997988	0.948579	0.914826	0.822341	0.918087	0.781491	1.1362	0.986667	0.903124	0.704453	0.987715	1.1458	0.646465	0.986667	1.32525	0.821018	0.877778	0.840853	0.791516	0.972711	0.970199	0.99116
AATVAAPRGGAAPLPGPGSC	0.79602	0.893026	1.00312	0.756972	1.00956	0.810945	0.932857	0.861111	1.15319	1.03491	1.14164	1.02905	0.935129	0.879961	0.868186	1.0857	1.089	1.00758	1.01782	1.0402	1.05462	0.934426	0.469021	0.845902	1.10961	1.01122	0.982673	1.37626	0.945873	0.935331	0.835413	8.54969	0.90617	0.92096	0.91	1.16805	1.04656	2.14005	1.07335	0.69697	0.91	0.812121	0.957307	0.888889	0.929696	0.964801	1.45543	1.37748	0.861282
GLRNLPRPTPTSLQESHGSC	0.827529	1.02606	1.07631	4.20319	1.21628	1.0136	3.25143	0.952778	1.11064	1.06571	0.715297	0.974274	0.744186	1.95394	1.04757	1.16599	0.802589	0.742424	1.81584	0.98995	1.23634	1.02951	1.09091	0.967213	1.37763	0.871571	1.00248	0.613682	0.822733	0.921136	1.99525	3.8553	1.02956	1.24841	0.996667	1.20522	0.993927	1.00246	0.889088	1.29966	0.996667	1.35758	0.802956	1.08889	0.913606	1.29513	0.959369	1.01987	1.22349
GESREPVPAPRVLRGGPGSC	0.774461	1.35269	1.16823	1.16534	1.50513	1.07197	1.12857	0.963889	1.00567	0.782341	1.42776	0.99751	0.95716	1.26605	1.29336	1.22402	1.37055	0.984848	1.20198	0.577889	1.2438	0.937705	1.02606	1.01803	1.11637	0.895262	0.990099	0.77666	0.802436	1.20978	1.05288	1.85447	1.01157	0.431193	1.34667	1.23606	0.817814	0.965602	1.07245	1.01684	1.34667	1.00808	1.20197	0.944444	1.0766	1.16245	1.3305	1.60265	1.18457
KIKRRMRKKAPLLISVGSC	0.825871	0.943658	1.0174	0.820717	0.71292	0.742952	1.12143	0.956944	0.849645	0.800821	0.847025	1.3029	1.16034	0.957374	0.883053	0.948043	0.899676	1.21465	1.02376	1.0201	0.903277	1.01967	2.29184	1.00492	1.0015	1.0985	0.737624	0.808853	1.06495	0.992114	0.96019	0.981289	0.773779	0.852505	0.96	1	0.817814	0.955774	0.906977	0.680135	0.96	0.971717	0.821018	0.922222	1.0766	0.804152	1.08793	0.950331	1.22631
PPPLPGARLPPARTVSRGSC	0.996683	0.862745	1.17715	0.954183	0.982655	1.05075	1.10571	0.954167	0.860993	0.804928	1.01133	3.01909	0.966952	0.903479	1.10803	1.02429	1.09871	1	0.805941	0.924623	1.06581	0.931148	0.677475	0.65082	0.857357	0.895262	0.747525	1.21127	0.799729	1.16877	0.812834	1.14428	0.885604	0.841214	0.956667	1.0087	0.587045	1.00491	0.999106	0.993266	0.956667	0.993939	0.981938	1	0.971668	1.08574	1.32444	0.950331	0.970388
PPPPRGPCSKDREGTQGGSC	0.998342	0.799206	0.85676	1.26892	0.913982	0.964511	0.834286	0.806944	0.713475	1.05749	0.858357	0.851452	0.734394	0.957374	0.89891	0.862348	0.796117	0.916667	0.774257	0.969849	0.754596	1.35738	0.696005	0.840984	0.750751	0.988778	0.710396	0.997988	0.963464	0.66877	0.943553	1.55509	0.917738	1.03176	1.35	0.748913	0.821862	0.980344	1.31038	0.639731	1.35	0.965657	0.811166	3.33333	0.873033	1.06318	0.988478	0.996689	0.804477
RVAFGSCTIAGPLTPSSGSC	1.03151	0.863241	0.98349	1.03386	1.28991	1.0136	1.00143	0.955556	1.11773	1.04517	0.715297	1.039	0.719706	1.0828	1.01586	1.02699	0.907767	0.75	1.20396	0.979899	1.18252	0.963934	1.33642	1.13115	1.52477	1.00623	1.02723	0.591549	0.815968	0.880126	0.969697	0.998753	1.01671	0.54199	0.996667	1.14353	0.807692	0.68059	0.977639	0.69697	0.996667	0.844444	0.817734	1.05556	1.04582	1.17509	0.728927	0.986755	1.08487
GPGHPQTCPTATSHQARGSC	0.986733	0.764458	0.907631	1.0239	0.841062	0.899502	1.16	0.9375	0.693617	0.800821	1	1.9917	0.964504	0.789809	1.08722	0.955466	0.906149	0.787879	0.831683	0.552764	0.868638	0.940984	0.645049	0.834426	0.832583	0.982544	0.970297	1.00402	1.07848	0.92429	0.817588	0.755925	0.897172	0.821454	0.963333	0.836299	0.621457	0.953317	1.02504	0.703704	0.963333	0.818182	1.01478	1.04444	0.776495	1.01715	1.18375	1.00331	0.820678
ALPPVQPEEESKALNISGSC	1.15257	0.99032	0.699688	1.1753	5.71894	1.40365	1.60857	1.08472	0.97305	1.00205	0.98017	1.25643	0.736842	1.10632	0.927651	0.936572	1.6068	0.997475	1.71683	40.5126	0.957634	0.967213	1.05732	0.977049	0.876877	1.00374	1.92574	0.585513	2.83762	1.10883	1.17647	5.65489	0.886889	0.709951	0.99	0.935943	0.977733	0.980344	1.23614	1.3064	0.99	0.981818	0.821018	0.988889	1.29696	1.08394	0.732565	1.29139	0.928372
GGPALREKKLGPPPAQLGSC	1.01161	1.0072	1.01205	1.13745	1.48319	0.911111	1.08714	0.85	1.02695	0.798768	1.01133	1.21328	1.92411	1.0828	1.18137	4.83806	1	1.02525	0.780198	0.964824	1.05729	0.954098	1.01448	3.01148	0.922673	0.875312	0.985149	1.20926	0.872801	0.760252	0.959002	0.991268	0.910026	1.05293	0.913333	1.06682	0.767206	1.42998	0.872987	0.727273	0.913333	0.806061	1.11658	0.877778	1.11787	1.01534	1.19466	3.63245	0.829619
LKSMVTADLFVVKDMCAGSC	1.00166	0.838421	5.05489	0.988048	0.786549	1.15589	1.39714	0.598611	0.869504	1.04107	0.813031	0.838174	0.964504	0.902499	0.685828	0.854926	0.825243	1	0.958416	1.0603	0.906475	0.996721	1.04227	0.965574	0.771021	1.21072	0.75495	0.804829	0.972936	0.94164	1.16934	1.06694	0.904884	1.05646	1.32667	0.796362	0.801619	0.992629	1.41234	1.08754	1.32667	0.820202	1.50739	0.9	1.05212	1.01715	1.22862	2.11589	0.733757
PPDLFSQQPSQHLLPSCGSC	0.817579	1.27575	0.705042	0.98008	0.989735	1.18441	0.991429	0.984722	0.866667	1.24641	1.13031	1.12199	0.98164	0.99853	1.18533	1.1309	0.830097	1	1.02574	1.03015	0.846789	2.38361	0.925304	1.13115	0.879129	1.06359	0.985149	1.21328	1.18809	0.929022	1.07665	0.819127	0.902314	5.31757	1.37333	0.877026	0.87247	0.955774	1.88104	1.06734	1.37333	1.0101	0.821018	0.922222	0.835957	1.09477	1.19345	0.966887	0.909751
TYSLPGPARPQGRPLPPGSC	1.00663	0.927774	1.71798	0.780876	0.981947	0.897844	0.941429	1.13472	1.37447	1.02053	0.941926	0.975934	0.979192	0.916218	0.903865	0.949393	1.1165	2.2399	1.00396	0.994975	0.963496	0.934426	1.0249	0.980328	0.905405	0.84414	37.6411	0.768612	0.955345	1.49527	0.847296	1.09106	0.781491	1.13479	1.02667	1.02768	1.41296	0.982801	0.791592	1.06397	1.02667	0.965657	0.998358	0.866667	0.981462	0.897112	0.886598	0.976821	1.32796
ARFDQAAPVGNATVSFSGSC	0.986733	0.95309	1.0647	0.796813	0.986195	1.03018	1.25714	0.981944	0.835461	0.98152	0.968839	0.989212	1.71114	0.963253	1.01487	0.992578	0.966019	1.0202	1.19604	1.03518	1.06155	1.2623	1.68732	0.991803	1.0518	1.14339	0.955446	0.603622	1.07848	1.05047	1.07784	1.07193	1.04627	0.964008	1.30667	0.902728	0.973684	1.00737	1.23524	1.0404	1.30667	0.945455	0.973727	1.01111	1.2382	1.68863	0.988478	0.966887	1.06027
AWPGGEGRDSGLPRAVGGSC	1.17081	1.04492	0.811245	1.03984	0.916106	1.34627	0.884286	1.2625	0.893617	1.15195	1.00992	0.833195	0.974296	0.838805	0.986125	0.936572	0.834951	1.20202	0.978218	1.03518	0.745004	1.61311	1.011	1.17213	0.899399	1.25686	0.94802	1.20523	1.08796	1.39432	1.55556	0.933888	1	1.07269	1.57	0.788059	1.11336	1.49386	1.23166	1.00337	1.57	1.14141	1.17734	1.06667	0.915005	1.17238	1.08672	1.36093	0.721993
PHNPHHRKDEEDHQKRHGSC	0.970149	0.995284	1.15841	1.10956	1.42159	1.29751	0.967143	0.965278	0.994326	0.848049	1.11756	1.14689	0.971848	1.27585	1.39941	1.1471	1.28317	1.0303	0.792079	1	1.03544	0.947541	1.20093	0.829508	1.20796	1.05486	0.982673	0.981891	0.671177	1.05836	1.07427	0.713514	1.02057	1.12279	0.953333	1.03282	0.589069	0.921376	1	1.0101	0.953333	0.791919	3.03941	1	0.864638	1.00993	1.23347	0.970199	0.980606
TAIIGPNGSGCCRIYCHGSC	1	0.839414	0.985274	1.01394	0.853097	1.00299	0.86	0.975	0.843972	0.819302	0.851275	0.853112	1.30477	0.89172	1.03568	0.663968	1.25728	0.984848	1.39604	0.98995	0.856914	2.07869	1.35611	0.968852	1.20195	1.02743	0.715347	0.595573	1.0866	1.04574	1.30362	0.989605	1.03213	0.682428	1.35333	0.745749	0.995951	0.985258	1.33631	0.993266	1.35333	1	0.804598	0.988889	0.912207	0.999097	0.864767	0.990066	0.71285
LQKLYCPGHAGFQPALRGSC	0.820896	1.04989	0.80589	0.996016	0.912566	0.958209	3.69429	1.08611	1.0922	0.800821	0.810198	0.954357	0.942472	0.869182	0.941526	1.0054	2.95955	0.967172	1.16832	0.582915	0.812683	0.980328	0.98205	1.41148	1.17042	2.54239	0.972772	0.977867	0.936401	1.347	0.85205	1.08857	0.903599	1.35427	0.973333	1.1554	1.01012	2.6683	1.51163	1.04377	0.973333	1.48687	0.811166	0.977778	0.920602	1.01354	0.981201	0.970199	0.921582
PAVSTKVLGPPAKSFSRGSC	1.23549	0.881112	0.886212	0.776892	1.61628	0.962521	1.08143	0.851389	1.43972	2.91992	1.13456	1.20664	0.979192	1.44733	1.29138	1.09852	1.09871	1.27273	0.790099	0.959799	1.17559	1.11475	0.898668	0.998361	1.32282	0.754364	0.960396	1.17304	0.963464	0.899054	0.825906	0.913098	1.02699	0.98024	2.34	1.15975	1.00202	0.982801	0.881932	1.02357	2.34	0.818182	1.29721	1.17778	1.28087	0.973827	1.6034	1.95364	0.979933
SLPPNPSAARETKGISPGSC	1.1393	1.08712	0.985274	1.01594	0.997522	0.919735	0.694286	0.965278	1.29504	1.01643	1.10198	0.652282	1.89229	1.0975	0.775025	1.1444	0.978964	0.767677	1.16634	1.01508	1.02212	1.00656	0.81297	0.839344	1.1997	0.624688	1.25495	3.26761	0.798376	1.05678	0.935235	0.928898	0.910026	0.676782	0.833333	1.14472	1.01619	1.64373	0.880143	0.639731	0.833333	0.840404	1.14614	0.811111	1.50332	0.911552	0.733778	0.672185	1.21952
mus_SMC1A_27m	0.822554	0.824026	0.806783	0.976096	1.10584	1.50282	0.731429	0.827778	1.00142	1.02875	0.847025	1.02241	2.20318	1.08672	0.880079	0.892038	0.807443	0.755051	1.21188	2.70352	1.21769	1.26885	0.774754	0.97541	0.826577	0.880299	0.737624	0.426559	1.11502	0.785489	0.993464	0.997089	1.0347	0.283698	1.34	0.941479	0.846154	1.01229	1.10286	1.03704	1.34	0.80202	0.986864	0.833333	1.25428	1.18412	0.580958	0.986755	0.821014
PALSPLASSGAGAAVRPGSC	0.986733	0.752048	0.893351	0.99004	1.12496	0.88126	0.987143	0.716667	0.859574	0.806982	0.971671	2.47303	1.00367	0.795688	1.00595	1.08974	0.97411	0.987374	0.782178	0.984925	1.08873	0.931148	0.577881	0.840984	0.834084	0.866584	0.977723	0.975855	0.700947	0.776025	0.954248	0.744283	0.773779	1.01764	0.976667	1.05694	0.593117	1	1.07245	1.04377	0.976667	0.969697	11.532	1.02222	0.785589	0.887184	2.01334	1.35099	0.747336
PTWPSLCPSGHLHSSHLGSC	0.995025	0.965997	0.998661	0.824701	0.697345	1.19635	0.867143	0.95	1	0.813142	0.845609	1.51535	1.4492	0.860363	3.21209	0.810391	1.09709	0.992424	1.01188	1.01508	0.908606	0.990164	0.714534	6.54098	0.903153	0.991272	0.977723	1.21932	1.20162	1.12776	0.993464	0.799168	0.935733	0.835568	0.946667	0.791222	0.815789	0.948403	0.974061	1.00337	0.946667	1.00202	1.00821	1.07778	0.833858	1.1444	1.08793	0.986755	0.861416
HPACSSRTPPPRPAPPRGSC	0.791045	1.12286	0.973672	1.26693	0.850265	0.852736	0.837143	1.11944	0.675177	12.4641	0.774788	0.655602	1.42228	0.881921	0.89891	0.801619	0.966019	1.04545	0.994059	1	0.849987	0.698361	0.814129	0.991803	1.13288	1.12718	1.5099	0.794769	0.990528	1.04416	0.9388	1.41622	0.757069	0.685956	1.02667	1.00277	0.997976	0.916462	0.694991	1.55219	1.02667	0.80202	0.809524	0.9	1.16474	0.789711	0.838084	0.990066	1.13314
KNQGQEITSGIHIFFPLGSC	1.00829	1.10102	1.44935	1.38446	1.32389	1.07363	1.27857	1.1125	1.11206	1.20739	1.26346	0.99917	0.991432	2.62812	1.0773	1.21457	1.11165	1	1.33267	1.05528	1.22249	1.26885	1.10133	1.1459	1.13288	1.01247	0.970297	0.849095	1.38972	1.87697	1.15983	1.69647	1.11183	1.11785	1.34667	1.1985	1.18219	1.23096	1.15564	1.0303	1.34667	1.36364	1.13957	1.05556	1.19272	1.07581	1.08551	1.27152	0.972404
RWKKIQANCFFGLLKKIGSC	0.970149	0.943162	1.26283	0.792829	0.975575	0.989055	1.11429	0.972222	1.1305	0.833676	0.88102	1.14357	1.24847	0.88976	0.802775	1.02294	1.40615	1.26768	0.962376	1.00503	1.17293	0.937705	0.909091	1.42295	0.968468	0.861596	0.940594	1.03018	1.30447	1.10726	0.948307	1.01123	1.03985	1.23641	0.956667	1.22301	0.807692	1.27027	0.717352	1.06061	0.956667	0.820202	1.13465	0.933333	1.02973	0.811372	0.838084	1.01325	1.33199
VRDALPPVPADPHRPAGGSC	0.995025	0.825019	1.02097	0.986056	1.20566	1.57711	0.94	0.697222	1.00142	1.03901	1.66431	0.975934	1.16279	1.1024	0.885035	1.02024	0.825243	0.757576	3.33861	0.537688	1.23102	1.2623	0.944991	0.955738	1.21471	1.03117	0.960396	0.430584	0.794317	0.769716	1.06833	1.13763	0.929306	0.282287	1.03333	1.27284	0.823887	0.982801	1.00358	1.0202	1.03333	0.816162	0.834154	1.01111	1.0794	1.25722	0.739842	1.00993	0.968505
QARPAAGRLGRGRRAPPGSC	1.00995	1.10449	1.0888	0.812749	0.772389	0.932007	4.61571	1.08889	1.03121	0.821355	0.839943	0.793361	0.984088	0.966193	0.909812	0.875843	1.02913	0.989899	0.984158	1.03015	0.860112	0.990164	1.5055	1.1	0.84009	0.760599	1.23515	0.881288	1.01083	0.938486	0.818776	1.05114	1.009	1.19195	0.976667	0.958086	1.0081	1	1.85063	0.649832	0.976667	0.806061	0.990148	0.833333	1.14935	0.911552	0.738629	1.7649	1.41999
PHSPSLHASPLRRAPTPGSC	0.822554	0.844378	0.894244	0.992032	1.20637	1.22786	1.11714	0.895833	1.16312	1.01232	1.23513	1.34606	1.20685	1.08672	1.22993	1.02294	1.1165	1.14899	0.807921	0.974874	0.970424	0.947541	0.605675	0.790164	0.918168	0.738155	0.990099	0.991952	1.07442	0.944795	1.74807	1.01538	0.907455	1.05928	0.926667	1.70463	0.595142	1.01229	0.99195	0.96633	0.926667	0.834343	1.00164	1.82222	0.818468	0.889892	1.28078	0.996689	0.95506
SQDGGGRELVPGDDEVCGSC	1.12604	0.848349	1.04061	0.824701	0.837522	1.21095	0.795714	0.848611	1.10071	0.823409	0.852691	0.824896	1.26805	1.08182	1.42815	0.822537	0.838188	1.0303	0.974257	0.979899	0.813216	1.27213	0.774754	1.12131	0.725225	0.859102	1.00743	1.51107	0.943166	0.654574	0.959002	1.26653	0.793059	1.20819	0.973333	0.871886	0.981781	1.21867	1.05277	3.12795	0.973333	1.01616	1.12808	0.911111	0.689052	1.26625	0.939964	1.30795	0.915129
ARPPPRFSQGSAGATPAGSC	0.835821	7.59245	2.25792	2.36056	1.43504	0.950249	0.977143	1.43333	1.02553	1.19507	1.27195	1.14357	0.758874	1.07496	0.984143	1.21525	0.84466	0.755051	1.3901	0.994975	1.22835	0.970492	1.31673	1.01967	1.18919	1.00374	0.987624	0.607646	0.818674	0.652997	0.957813	2.11642	1.06298	0.278052	1.02333	1.29102	0.993927	0.972973	0.910555	1.03704	1.02333	1.0404	0.829228	0.822222	0.975866	1.26173	0.841722	1.00331	1.12796
PHPGGPPAPSAATGPGSGSC	1.00829	0.94068	1.05042	0.978088	1.42442	1.15456	1.03571	0.968056	0.978723	0.811088	1.03258	0.831535	1.17993	1.1661	1.09911	1.17341	0.889968	0.760101	1.19208	0.959799	1.18092	0.97377	0.903301	1.00656	1.0015	0.881546	0.950495	0.794769	0.809202	0.902208	1.29768	1.16341	0.880463	0.345095	1.04	1.31514	0.825911	1.00983	0.977639	0.979798	1.04	0.991919	0.978654	0.922222	0.842952	1.59206	1.22741	1	1.03748
APLSLPMFTLQRSTTSPGSC	1	1.32043	1.09862	0.996016	1.28212	0.966169	0.975714	0.840278	0.98156	1.01437	1.12465	0.808299	0.962056	0.980892	1.01586	1.09582	0.953074	0.954545	1.00198	1.03015	0.910738	0.97377	0.89751	0.816393	0.882883	1.09102	1.0297	0.98994	0.91475	1.03155	3.00891	0.74262	1.01414	0.908257	1.33	1.05694	1.0668	1.22113	1.07692	1.0202	1.33	0.816162	1.18555	1.02222	0.977265	1.08303	1.22135	1.30464	0.965077
PPASSATRAAGAESSAGGSC	1.01161	0.858774	1.08255	0.800797	1.14053	1.21791	0.834286	1.06389	0.842553	1.04312	1.16997	1.49378	2	1.0779	0.990089	1.07962	0.825243	0.729798	0.938614	1	0.871303	1.31803	0.584829	0.637705	0.603604	0.871571	0.985149	1.21932	0.782138	1.88328	0.96019	0.695218	0.917738	0.927311	0.916667	0.896402	0.605263	1.28256	1.178	1.0303	0.916667	0.830303	1.04598	1.1	0.901014	1.25903	0.952092	0.986755	0.695372
PPSSGSGSSPLPLLPDLGSC	0.995025	0.732688	0.989737	2.75299	0.99115	1.26136	1.00571	0.85	1.02553	0.983573	1.27762	1.68299	1.41738	1.09554	1.21308	0.879217	0.796117	1.4697	0.807921	1.01508	1.13669	1.02623	0.689056	0.82459	0.882132	1.00748	1.24505	1.03219	0.929635	0.899054	1.28818	0.905613	0.920308	0.773465	1.42333	0.934361	0.807692	0.980344	1.06172	0.996633	1.42333	1.01212	1.00164	1.14444	1.02903	1.16877	2.87932	0.986755	0.703237
[truncated: 119 more columns]
